# Supplementary material for: Large‐scale correlations between gamebird release and management and animal biodiversity metrics in lowland Great Britain
Source: Ecol Evol. 2023 May 8;13(5):e10059. doi: 10.1002/ece3.10059 (PMC10166649; doi:10.1002/ece3.10059)
Supplement: Supplementary file 4 — Appendix S4 [file ECE3-13-e10059-s001.R]

##NBN paper code 
##Latest version 16/06/22


##################################################################################################################################

### Because of the use of sensitive data, analysis based on the spatially anonymised dataset, necessary to illustrate the Results presented in the paper, starts at Line 314
### The following code prior to Line 314 is archived here for information and can be used with the raw data on request and in agreement with Joah Madden and the APHA

##################################################################################################################################

master_add<-read.csv("Master_table_Madden_et_al_NBN_gamebirds.csv")
#extracts from the NBN data that allow bird species richness/abundance/density to be calculated 
wood_birds<-read.csv("wood_birds.csv")
wood_L_to_w<-read.csv("wood_L_to_w.csv")
farm_birds<-read.csv("farm_birds.csv")
farm_L_to_w<-read.csv("farm_L_to_w.csv")
#ceh data
ceh<-read.csv("ceh_titled.csv")


#library
library(dplyr)
library(MASS)
library(tidyr)
library(ggplot2)
library(pscl)

#table to alter
#removing releases with greater than 50% urban cover 
master_add1<-subset(master_add,builtup_10<=50)
#checking the number of records - releases, controls, big 
count_check<-master_add1%>%group_by(big,releases)%>% 
  summarize(num = length(grid_ref_1000))
release_check<-master_add1%>%group_by(releases)%>% 
  summarize(num = length(grid_ref_1000))
#checking that unique no of releases matches no of releases 
n_distinct(master_add1$grid_ref_1000[master_add1$releases==1])

#randomly removing controls from list, so no. of releases and controls match 
#set seed
set.seed(1)
#subset to normal controls
control_points<-subset(master_add1,releases==0&big==0)
#randomly select 3284 points (the no of releases there are now sites with >50 cover have been removed)
control_fil<-sample_n(control_points,3284)
#repeat for big controls
control_big<-subset(master_add1,releases==0&big==1)
control_bfil<-sample_n(control_big,892)
#filter master table to control points in fil and bfil 
#extracting just release coords, with big/release info
master_coords<-subset(master_add1, releases==1)
master_coords<-master_coords[,c("grid_ref_1000","releases","big")]
#join together controls
controls_coords<-rbind(control_fil,control_bfil)
#extracting just release coords, with big/release info
controls_coords<-controls_coords[,c("grid_ref_1000","releases","big")]
#join together points included
all_coords<-rbind(master_coords,controls_coords)
#now filter master_add1 to just include points in this co-ord list
master_add1<-master_add1[master_add1$grid_ref_1000 %in% all_coords$grid_ref_1000, ]
#check counts
count_check<-master_add1%>%group_by(big,releases)%>% 
  summarize(num = length(grid_ref_1000))
release_check<-master_add1%>%group_by(releases)%>% 
  summarize(num = length(grid_ref_1000))
n_distinct(master_add1$grid_ref_1000[master_add1$releases==0&master_add1$big==1])

#csv file to use for ease
#write.csv(master_add1,"C:/Users/rosin/OneDrive/Documents/Internship/Grid Squares NBN/csv files/updated_master_296.csv")
write.csv(master_add1, "master_cont.csv")


#subset to two more master tables
#master_relcon includes all releases (big+reg)/and matching no. of controls 
master_relcon<-subset(master_add1,releases==1|releases==0&big==0)
#master_bigonly includes big releases and big controls 
master_bigonly<-subset(master_add1,big==1)
#master normal includes only "normal" shoots 
master_norm<-subset(master_add1,big==0)


##Q Do release and control sites differ in the total sampling effort/records conducted on them?

#check distributions for release
hist(master_relcon$total_obs[master_relcon$releases==1])
#logged improves distribution 
hist(log(master_relcon$total_obs[master_relcon$releases==1]+1))
#check distributions for control
hist(master_relcon$total_obs[master_relcon$releases==0])
#logged improves distribution 
hist(log(master_relcon$total_obs[master_relcon$releases==0]+1))

#use logged no. of obs 
#t-test to see if sampling effort varies between release and control sites 
master_relcon$total_obs_log<-log(master_relcon$total_obs+1)
t.test(master_relcon$total_obs_log~master_relcon$releases) #sig - higher in release
tapply(master_relcon$total_obs_log, master_relcon$releases, summary)
table(master_relcon$releases, master_relcon$total_obs)


##Q What are the habitats that release sites occupy and how do these differ from the UK lowland landscape as a whole? 

#ceh data - matching to coords and removing "sea" sites 
ceh$x<-ceh$x-500
#dividing the x-coords by 1000
ceh$x<-ceh$x/1000
#doing the same thing for y
ceh$y<-ceh$y-500
ceh$y<-ceh$y/1000
#finding controls 
#making a new column for sum of variables (to see which ones have data)
ceh$vartotal<-rowSums(ceh[,c(4:13)])
#make a new dataframe without rows which are 0 (all at sea)
newceh<-subset(ceh,vartotal>0)
#join together xy to make six fig co-ords 
newceh$xy<-paste(newceh$x,newceh$y)


#merge together master table and ceh data (previously filtered to only include terrestial squares)
master_ceh<-merge(master_add1,newceh,all=TRUE)
#turn NA results in releases column to 0
master_ceh$releases[is.na(master_ceh$releases)]<-0 
master_ceh$big[is.na(master_ceh$big)]<-0
#extracting habitat names to put into manova
names(master_ceh)
#subset to all releases and big releases again 
master_ceh_norm<-subset(master_ceh,releases==1|releases==0&big==0)


#for all releases and matching controls 
#MANOVA habitats and releasees
manova_ceh <- manova(cbind(broadwood_1,conifwood_2, arable_3,impgrass_4,sngrass_5,
                           mohebog_6,sw_7,fw_8,coast_9,builtup_10) ~ releases, data = master_ceh_norm)
#summary of MANOVA output - approxF=183.92, P<0.001
summary(manova_ceh)
#individual ANOVAs
summary.aov(manova_ceh)
#significant for all habitat types

table(master_ceh$broadwood_1, master_ceh$releases)
tapply(master_ceh$broadwood_1, master_ceh$releases, summary)
tapply(master_ceh$conifwood_2, master_ceh$releases, summary)
tapply(master_ceh$arable_3, master_ceh$releases, summary)
tapply(master_ceh$impgrass_4, master_ceh$releases, summary)
tapply(master_ceh$sngrass_5, master_ceh$releases, summary)
tapply(master_ceh$mohebog_6, master_ceh$releases, summary)
tapply(master_ceh$sw_7, master_ceh$releases, summary)
tapply(master_ceh$fw_8, master_ceh$releases, summary)
tapply(master_ceh$coast_9, master_ceh$releases, summary)
tapply(master_ceh$builtup_10, master_ceh$releases, summary)


##ADDING IN COLUMNS FOR ANALYSIS 
#farmland bird total abundance, farmland bird species richness, farmland bird diversity (not correcting for tot_counts); 
master_extra<-master_add1
#sum together records for farm bird species for all squares 
master_extra$farm_total_ab<-rowSums(master_extra[,c("Passer.montanus",
                                                    "Streptopelia.turtur",
                                                    "Perdix.perdix",
                                                    "Motacilla.flava",
                                                    "Sturnus.vulgaris",
                                                    "Linaria.cannabina",
                                                    "Vanellus.vanellus",
                                                    "Emberiza.citrinella",
                                                    "Alauda.arvensis",
                                                    "Falco.tinnunculus",
                                                    "Emberiza.schoeniclus",
                                                    "Curruca.communis",
                                                    "Chloris.chloris",
                                                    "Corvus.frugilegus",
                                                    "Columba.oenas",
                                                    "Carduelis.carduelis",
                                                    "Columba.palumbus",
                                                    "Coloeus.monedula")])
#use nbn data to find species richness 
farmbirds_sr<-farm_birds%>%
  group_by(grid_ref_1000) %>% 
  summarize(species_rich_farm= n_distinct(scientificName))
#add species richness as a column
master_extra<-left_join(master_extra,farmbirds_sr,by="grid_ref_1000")
#check output
head(master_extra)
#turn na values to 0
master_extra$species_rich_farm[is.na(master_extra$species_rich_farm)]<-0 

#FARM DIVERSITY
#use to L to wide output from NBN data 
farm_L_to_w
#rename as diversity 
farm_diversity<-farm_L_to_w[,c(2:20)]
#extract just no of obs of woodland birds and grid refs from master table
farm_ab_col<-master_extra[,c("farm_total_ab","grid_ref_1000")]
#merge 
farm_diversity<-left_join(farm_ab_col,farm_diversity,by="grid_ref_1000")
#turn all NA to 0
farm_diversity[is.na(farm_diversity)]<-0 
#make table long - individual columns for each species
farm_diversity_L<-farm_diversity %>%
  pivot_longer(-c(grid_ref_1000,farm_total_ab), names_to = "species", values_to = "count")
#add in column - proportion
farm_diversity_L$prop<-farm_diversity_L$count/farm_diversity_L$farm_total_ab
#add in column - ln(proportion)
farm_diversity_L$ln_prop<-log(farm_diversity_L$count/farm_diversity_L$farm_total_ab)
#add in column - multiply proportion by log of proportion by -1
farm_diversity_L$prop_x_lnprop<-(farm_diversity_L$prop*farm_diversity_L$ln_prop)*(-1)
#remove nan values
farm_diversity_L$prop_x_lnprop[is.nan(farm_diversity_L$prop_x_lnprop)]<-0
#group by grid reference to see wood bird shannon diversity for each grid ref
farm_div_tab<- farm_diversity_L %>% 
  group_by(grid_ref_1000) %>% 
  summarise(shannon_farm = sum(prop_x_lnprop)) 
#add into master extra columns
master_extra<-left_join(master_extra,farm_div_tab,by="grid_ref_1000")


#woodland bird total abundance, woodland bird species richness, woodland bird diversity (not correcting for tot_counts)
#sum together records for wood bird species for all squares 
master_extra$wood_total_ab<-rowSums(master_extra[,c("Turdus.merula",
                                                    "Cyanistes.caeruleus",
                                                    "Pyrrhula.pyrrhula",
                                                    "Fringilla.coelebs",
                                                    "Prunella.modularis",
                                                    "Parus.major",
                                                    "Curruca.curruca",
                                                    "Aegithalos.caudatus",
                                                    "Erithacus.rubecula",
                                                    "Turdus.philomelos",
                                                    "Strix.aluco",
                                                    "Troglodytes.troglodytes",
                                                    "Sylvia.atricapilla",
                                                    "Phylloscopus.collybita",
                                                    "Periparus.ater",
                                                    "Sylvia.borin",
                                                    "Regulus.regulus",
                                                    "Dendrocopos.major",
                                                    "Picus.viridis",
                                                    "Garrulus.glandarius",
                                                    "Dryobates.minor",
                                                    "Poecile.palustris",
                                                    "Luscinia.megarhynchos",
                                                    "Sitta.europaea",
                                                    "Acanthis.cabaret",
                                                    "Phoenicurus.phoenicurus",
                                                    "Accipiter.nisus",
                                                    "Muscicapa.striata",
                                                    "Phylloscopus.sibilatrix",
                                                    "Spinus.spinus",
                                                    "Anthus.trivialis")])


#use nbn data to find species richness 
woodbirds_sr<-wood_birds%>%
  group_by(grid_ref_1000) %>% 
  summarize(species_rich_wood = n_distinct(scientificName))
#add species richness as a column
master_extra<-left_join(master_extra,woodbirds_sr,by="grid_ref_1000")
#check output
head(master_extra)
#turn na values to 0
master_extra$species_rich_wood[is.na(master_extra$species_rich_wood)]<-0 

#woodland bird diversity 
#use to L to wide output from NBN data 
wood_L_to_w
#rename as diversity 
wood_diversity<-wood_L_to_w[,c(2:33)]
#extract just no of obs of woodland birds and grid refs from master table
wood_ab_col<-master_extra[,c("wood_total_ab","grid_ref_1000")]
#merge 
wood_diversity<-merge(wood_diversity,wood_ab_col,by="grid_ref_1000")
#turn all NA to 0
wood_diversity[is.na(wood_diversity)]<-0 
#make table long - individual columns for each species
wood_diversity_L<-wood_diversity %>%
  pivot_longer(-c(grid_ref_1000,wood_total_ab), names_to = "species", values_to = "count")
#add in column - proportion
wood_diversity_L$prop<-wood_diversity_L$count/wood_diversity_L$wood_total_ab
#add in column - ln(proportion)
wood_diversity_L$ln_prop<-log(wood_diversity_L$count/wood_diversity_L$wood_total_ab)
#add in column - multiply proportion by log of proportion by -1
wood_diversity_L$prop_x_lnprop<-(wood_diversity_L$prop*wood_diversity_L$ln_prop)*(-1)
#remove nan values
wood_diversity_L$prop_x_lnprop[is.nan(wood_diversity_L$prop_x_lnprop)]<-0
#group by grid reference to see wood bird shannon diversity for each grid ref
wood_div_tab<- wood_diversity_L %>% 
  group_by(grid_ref_1000) %>% 
  summarise(shannon_wood = sum(prop_x_lnprop)) 
#add into master extra columns
master_extra<-left_join(master_extra,wood_div_tab,by="grid_ref_1000")
master_extra$shannon_wood[is.na(master_extra$shannon_wood)]<-0

#working out gamebird NBN observations as a total of observations at each site and adding as new columns 
#pheasants/total
master_extra$pheasant_pro<-master_extra$`Phasianus.colchicus`/master_extra$total_obs
#rlp/total
master_extra$rlp_pro<-master_extra$`Alectoris.rufa`/master_extra$total_obs
#gamebirds/totals
#pheasants+rlp+mallards
master_extra$gameb_pro<-(master_extra$`Alectoris.rufa`+master_extra$`Phasianus.colchicus`+master_extra$Anas.platyrhynchos)/master_extra$total_obs
master_extra$gameb_raw<-(master_extra$`Alectoris.rufa`+master_extra$`Phasianus.colchicus`+master_extra$Anas.platyrhynchos)

#subset master table with added columns to releases and controls and big releases and controls 
master_ex_rc<-subset(master_extra,releases==1|releases==0&big==0)

###############################################################################################################################################################

### For analysis of anonymised data, use the supplied dataset from this point on ###

###############################################################################################################################################################


master_ex_rc<-read.csv("master_anon_NBN_gamebirds.csv")

#Q a) Do release and control sites differ in the numbers of game birds (Ph/RLP/Mall) recorded on them

#All shoots
#raw count of records
wilcox.test(master_ex_rc$gameb_raw ~ master_ex_rc$releases, paired=FALSE)
tapply(master_ex_rc$gameb_raw, master_ex_rc$releases, summary)
table(master_ex_rc$releases, master_ex_rc$gameb_raw)

#proportion data records
wilcox.test(master_ex_rc$gameb_pro ~ master_ex_rc$releases, paired=FALSE)
tapply(master_ex_rc$gameb_pro, master_ex_rc$releases, summary)


#Q a) Do release and control sites differ in the numbers of focal species(**) recorded on them
#Compare No of focal species records/Total records from sites with and without releases 

#make new dataset which just contains id info, grid refs, release/big status, gamebird release nos, focal species columns
focal_adj<-master_extra[,c(1,3,4:10,23:26,30:42,86,91:99)]

#adding in new columns - focal species divided by total obs 
focal_adj$buzzard_adj<-focal_adj$`Buteo.buteo`/focal_adj$total_obs
focal_adj$ccrow_adj<-focal_adj$`Corvus.corone`/focal_adj$total_obs
focal_adj$raven_adj<-focal_adj$`Corvus.corax`/focal_adj$total_obs
focal_adj$fox_adj<-focal_adj$`Vulpes.vulpes`/focal_adj$total_obs
focal_adj$magp_adj<-focal_adj$`Pica.pica`/focal_adj$total_obs
focal_adj$jay_adj<-focal_adj$`Garrulus.glandarius`/focal_adj$total_obs

focal_adj$rodents_adj<-focal_adj$Rodentia/focal_adj$total_obs
focal_adj$reptil_adj<-focal_adj$Reptilia/focal_adj$total_obs
focal_adj$carab_adj<-focal_adj$Carabidae/focal_adj$total_obs
focal_adj$dbutter_adj<-focal_adj$Lepidoptera_select/focal_adj$total_obs
focal_adj$grassh_adj<-focal_adj$Orthoptera/focal_adj$total_obs
focal_adj$beetle_adj<-focal_adj$Coleoptera/focal_adj$total_obs
focal_adj$shrew_adj<-focal_adj$`Sorex.araneus`/focal_adj$total_obs
focal_adj$squirrel<-focal_adj$`Sciurus.carolinensis`/focal_adj$total_obs

focal_adj$farmab_adj<-focal_adj$farm_total_ab/focal_adj$total_obs
focal_adj$farmsr_adj<-focal_adj$species_rich_farm/focal_adj$total_obs
focal_adj$woodab_adj<-focal_adj$wood_total_ab/focal_adj$total_obs
focal_adj$woodsr_adj<-focal_adj$species_rich_wood/focal_adj$total_obs

#removing NaN values 0/0?
focal_adj[is.na(focal_adj)]<-0
#subset to
#all releases and matching controls

focal_adj_all<-subset(focal_adj,releases==1|releases==0&big==0)
focal_adj_rel<-subset(focal_adj_all,releases==1)


############## Mann-Whitney U tests for the species of interest - all shoots
#Buzzards
wilcox.test(focal_adj_all$`Buteo.buteo` ~ focal_adj_all$releases, paired=FALSE)
tapply(focal_adj_all$`Buteo.buteo`, focal_adj_all$releases, summary)
table(focal_adj_all$releases, focal_adj_all$`Buteo.buteo`)

wilcox.test(focal_adj_all$buzzard_adj ~ focal_adj_all$releases, paired=FALSE)
tapply(focal_adj_all$buzzard_adj, focal_adj_all$releases, summary)

#Carrion crow
wilcox.test(focal_adj_all$`Corvus.corone` ~ focal_adj_all$releases, paired=FALSE)
tapply(focal_adj_all$`Corvus.corone`, focal_adj_all$releases, summary)
table(focal_adj_all$releases, focal_adj_all$`Corvus.corone`)

wilcox.test(focal_adj_all$ccrow_adj ~ focal_adj_all$releases, paired=FALSE)
tapply(focal_adj_all$ccrow_adj, focal_adj_all$releases, summary)

#Raven
wilcox.test(focal_adj_all$`Corvus.corax` ~ focal_adj_all$releases, paired=FALSE)
tapply(focal_adj_all$`Corvus.corax`, focal_adj_all$releases, summary)
table(focal_adj_all$releases, focal_adj_all$`Corvus.corax`)

wilcox.test(focal_adj_all$raven_adj ~ focal_adj_all$releases, paired=FALSE)
tapply(focal_adj_all$raven_adj, focal_adj_all$releases, summary)

#fox
wilcox.test(focal_adj_all$`Vulpes.vulpes` ~ focal_adj_all$releases, paired=FALSE)
tapply(focal_adj_all$`Vulpes.vulpes`, focal_adj_all$releases, summary)
table(focal_adj_all$releases, focal_adj_all$`Vulpes.vulpes`)

wilcox.test(focal_adj_all$fox_adj ~ focal_adj_all$releases, paired=FALSE)
tapply(focal_adj_all$fox_adj, focal_adj_all$releases, summary)

#magpie
wilcox.test(focal_adj_all$`Pica.pica` ~ focal_adj_all$releases, paired=FALSE)
tapply(focal_adj_all$`Pica.pica`, focal_adj_all$releases, summary)
table(focal_adj_all$releases, focal_adj_all$`Pica.pica`)

wilcox.test(focal_adj_all$magp_adj ~ focal_adj_all$releases, paired=FALSE)
tapply(focal_adj_all$magp_adj, focal_adj_all$releases, summary)

#Jay
wilcox.test(focal_adj_all$`Garrulus.glandarius` ~ focal_adj_all$releases, paired=FALSE)
tapply(focal_adj_all$`Garrulus.glandarius`, focal_adj_all$releases, summary)
table(focal_adj_all$releases, focal_adj_all$`Garrulus.glandarius`)

wilcox.test(focal_adj_all$jay_adj ~ focal_adj_all$releases, paired=FALSE)
tapply(focal_adj_all$jay_adj, focal_adj_all$releases, summary)

#Rodents
wilcox.test(focal_adj_all$Rodentia ~ focal_adj_all$releases, paired=FALSE)
tapply(focal_adj_all$Rodentia, focal_adj_all$releases, summary)
table(focal_adj_all$releases, focal_adj_all$Rodentia)

wilcox.test(focal_adj_all$rodents_adj ~ focal_adj_all$releases, paired=FALSE)
tapply(focal_adj_all$rodents_adj, focal_adj_all$releases, summary)

#Reptiles
wilcox.test(focal_adj_all$Reptilia ~ focal_adj_all$releases, paired=FALSE)
tapply(focal_adj_all$Reptilia, focal_adj_all$releases, summary)
table(focal_adj_all$releases, focal_adj_all$Reptilia)

wilcox.test(focal_adj_all$reptil_adj ~ focal_adj_all$releases, paired=FALSE)
tapply(focal_adj_all$reptil_adj, focal_adj_all$releases, summary)

#Carabids
wilcox.test(focal_adj_all$Carabidae ~ focal_adj_all$releases, paired=FALSE)
tapply(focal_adj_all$Carabidae, focal_adj_all$releases, summary)
table(focal_adj_all$releases, focal_adj_all$Carabidae)

wilcox.test(focal_adj_all$carab_adj ~ focal_adj_all$releases, paired=FALSE)
tapply(focal_adj_all$carab_adj, focal_adj_all$releases, summary)

#Butterflies
wilcox.test(focal_adj_all$Lepidoptera_select ~ focal_adj_all$releases, paired=FALSE)
tapply(focal_adj_all$Lepidoptera_select, focal_adj_all$releases, summary)
table(focal_adj_all$releases, focal_adj_all$Lepidoptera_select)

wilcox.test(focal_adj_all$dbutter_adj ~ focal_adj_all$releases, paired=FALSE)
tapply(focal_adj_all$dbutter_adj, focal_adj_all$releases, summary)

#Orthoptera
wilcox.test(focal_adj_all$Orthoptera ~ focal_adj_all$releases, paired=FALSE)
tapply(focal_adj_all$Orthoptera, focal_adj_all$releases, summary)
table(focal_adj_all$releases, focal_adj_all$Orthoptera)

wilcox.test(focal_adj_all$grassh_adj ~ focal_adj_all$releases, paired=FALSE)
tapply(focal_adj_all$grassh_adj, focal_adj_all$releases, summary)

#Beetles
wilcox.test(focal_adj_all$Coleoptera ~ focal_adj_all$releases, paired=FALSE)
tapply(focal_adj_all$Coleoptera, focal_adj_all$releases, summary)
table(focal_adj_all$releases, focal_adj_all$Coleoptera)

wilcox.test(focal_adj_all$beetle_adj ~ focal_adj_all$releases, paired=FALSE)
tapply(focal_adj_all$beetle_adj, focal_adj_all$releases, summary)


#Grey squirrel
wilcox.test(focal_adj_all$`Sciurus.carolinensis` ~ focal_adj_all$releases, paired=FALSE)
tapply(focal_adj_all$`Sciurus.carolinensis`, focal_adj_all$releases, summary)
table(focal_adj_all$releases, focal_adj_all$`Sciurus.carolinensis`)

wilcox.test(focal_adj_all$squirrel ~ focal_adj_all$releases, paired=FALSE)
tapply(focal_adj_all$squirrel, focal_adj_all$releases, summary)

#Farmland bird abundance
wilcox.test(focal_adj_all$farm_total_ab ~ focal_adj_all$releases, paired=FALSE)
tapply(focal_adj_all$farm_total_ab, focal_adj_all$releases, summary)
table(focal_adj_all$releases, focal_adj_all$farm_total_ab)

wilcox.test(focal_adj_all$farmab_adj ~ focal_adj_all$releases, paired=FALSE)
tapply(focal_adj_all$farmab_adj, focal_adj_all$releases, summary)

#Farmland bird Species Richness
wilcox.test(focal_adj_all$species_rich_farm ~ focal_adj_all$releases, paired=FALSE)
tapply(focal_adj_all$species_rich_farm, focal_adj_all$releases, summary)
table(focal_adj_all$releases, focal_adj_all$species_rich_farm)

wilcox.test(focal_adj_all$farmsr_adj ~ focal_adj_all$releases, paired=FALSE)
tapply(focal_adj_all$farmsr_adj, focal_adj_all$releases, summary)

#Farmland bird Species Diversity
wilcox.test(focal_adj_all$shannon_farm ~ focal_adj_all$releases, paired=FALSE)
tapply(focal_adj_all$shannon_farm, focal_adj_all$releases, summary)
table(focal_adj_all$releases, focal_adj_all$shannon_farm)

#Woodland bird abundance
wilcox.test(focal_adj_all$wood_total_ab ~ focal_adj_all$releases, paired=FALSE)
tapply(focal_adj_all$wood_total_ab, focal_adj_all$releases, summary)
table(focal_adj_all$releases, focal_adj_all$wood_total_ab)

wilcox.test(focal_adj_all$woodab_adj ~ focal_adj_all$releases, paired=FALSE)
tapply(focal_adj_all$woodab_adj, focal_adj_all$releases, summary)

#Woodland bird Species Richness
wilcox.test(focal_adj_all$species_rich_wood ~ focal_adj_all$releases, paired=FALSE)
tapply(focal_adj_all$species_rich_wood, focal_adj_all$releases, summary)
table(focal_adj_all$releases, focal_adj_all$species_rich_wood)

wilcox.test(focal_adj_all$woodsr_adj ~ focal_adj_all$releases, paired=FALSE)
tapply(focal_adj_all$woodsr_adj, focal_adj_all$releases, summary)

#Woodland bird Species Diversity
wilcox.test(focal_adj_all$shannon_wood ~ focal_adj_all$releases, paired=FALSE)
tapply(focal_adj_all$shannon_wood, focal_adj_all$releases, summary)
table(focal_adj_all$releases, focal_adj_all$shannon_wood)

#just release sites
focal_adj_rel_only<-subset(focal_adj,releases==1)
#write.csv(focal_adj_rel_only, "releases_only_shoots_sample.csv", row.names=FALSE)


#Spearmans tests for raw data
cor.test (focal_adj_rel_only$Buteo.buteo, focal_adj_rel_only$totalreleased, method = "spearman")
cor.test (focal_adj_rel_only$buzzard_adj, focal_adj_rel_only$totalreleased, method = "spearman")
cor.test (focal_adj_rel_only$Corvus.corone, focal_adj_rel_only$totalreleased, method = "spearman")
cor.test (focal_adj_rel_only$ccrow_adj, focal_adj_rel_only$totalreleased, method = "spearman")
cor.test (focal_adj_rel_only$Corvus.corax, focal_adj_rel_only$totalreleased, method = "spearman")
cor.test (focal_adj_rel_only$raven_adj, focal_adj_rel_only$totalreleased, method = "spearman")
cor.test (focal_adj_rel_only$Vulpes.vulpes, focal_adj_rel_only$totalreleased, method = "spearman")
cor.test (focal_adj_rel_only$fox_adj, focal_adj_rel_only$totalreleased, method = "spearman")
cor.test (focal_adj_rel_only$Pica.pica, focal_adj_rel_only$totalreleased, method = "spearman")
cor.test (focal_adj_rel_only$magp_adj, focal_adj_rel_only$totalreleased, method = "spearman")
cor.test (focal_adj_rel_only$Garrulus.glandarius, focal_adj_rel_only$totalreleased, method = "spearman")
cor.test (focal_adj_rel_only$jay_adj, focal_adj_rel_only$totalreleased, method = "spearman")
cor.test (focal_adj_rel_only$Rodentia, focal_adj_rel_only$totalreleased, method = "spearman")
cor.test (focal_adj_rel_only$rodents_adj, focal_adj_rel_only$totalreleased, method = "spearman")
cor.test (focal_adj_rel_only$Reptilia, focal_adj_rel_only$totalreleased, method = "spearman")
cor.test (focal_adj_rel_only$reptil_adj, focal_adj_rel_only$totalreleased, method = "spearman")
cor.test (focal_adj_rel_only$Carabidae, focal_adj_rel_only$totalreleased, method = "spearman")
cor.test (focal_adj_rel_only$carab_adj, focal_adj_rel_only$totalreleased, method = "spearman")
cor.test (focal_adj_rel_only$Lepidoptera_select, focal_adj_rel_only$totalreleased, method = "spearman")
cor.test (focal_adj_rel_only$dbutter_adj, focal_adj_rel_only$totalreleased, method = "spearman")
cor.test (focal_adj_rel_only$Orthoptera, focal_adj_rel_only$totalreleased, method = "spearman")
cor.test (focal_adj_rel_only$grassh_adj, focal_adj_rel_only$totalreleased, method = "spearman")
cor.test (focal_adj_rel_only$Coleoptera, focal_adj_rel_only$totalreleased, method = "spearman")
cor.test (focal_adj_rel_only$beetle_adj, focal_adj_rel_only$totalreleased, method = "spearman")
cor.test (focal_adj_rel_only$Sciurus.carolinensis, focal_adj_rel_only$totalreleased, method = "spearman")
cor.test (focal_adj_rel_only$squirrel, focal_adj_rel_only$totalreleased, method = "spearman")
cor.test (focal_adj_rel_only$farm_total_ab, focal_adj_rel_only$totalreleased, method = "spearman")
cor.test (focal_adj_rel_only$species_rich_farm, focal_adj_rel_only$totalreleased, method = "spearman")
cor.test (focal_adj_rel_only$shannon_farm, focal_adj_rel_only$totalreleased, method = "spearman")
cor.test (focal_adj_rel_only$wood_total_ab, focal_adj_rel_only$totalreleased, method = "spearman")
cor.test (focal_adj_rel_only$species_rich_wood, focal_adj_rel_only$totalreleased, method = "spearman")
cor.test (focal_adj_rel_only$shannon_wood, focal_adj_rel_only$totalreleased, method = "spearman")
cor.test (focal_adj_rel_only$farmab_adj, focal_adj_rel_only$totalreleased, method = "spearman")
cor.test (focal_adj_rel_only$farmsr_adj, focal_adj_rel_only$totalreleased, method = "spearman")
cor.test (focal_adj_rel_only$woodab_adj, focal_adj_rel_only$totalreleased, method = "spearman")
cor.test (focal_adj_rel_only$woodsr_adj, focal_adj_rel_only$totalreleased, method = "spearman")
