# Supplementary material for: Large‐scale correlations between gamebird release and management and animal biodiversity metrics in lowland Great Britain
Source: Ecol Evol. 2023 May 8;13(5):e10059. doi: 10.1002/ece3.10059 (PMC10166649; doi:10.1002/ece3.10059)
Supplement: Supplementary file 5 — Appendix S5 [file ECE3-13-e10059-s006.csv]

	X	Dryobates.minor	X1	grid_ref_1000	total_obs	x	y	xy	releases	big	id	broadwood_1	conifwood_2	arable_3	impgrass_4	sngrass_5	mohebog_6	sw_7	fw_8	coast_9	builtup_10	vartotal	totalreleased	Duck	Partridges	Pheasant	Anas.platyrhynchos	Alectoris.rufa	Phasianus.colchicus	Corvus.corone	Buteo.buteo	Pica.pica	Corvus.corax	Vulpes.vulpes	Rodentia	Reptilia	Carabidae	Lepidoptera_select	Orthoptera	Coleoptera	Sorex.araneus	Sciurus.carolinensis	Sturnus.vulgaris	Carduelis.carduelis	Chloris.chloris	Emberiza.schoeniclus	Linaria.cannabina	Vanellus.vanellus	Coloeus.monedula
1	1	0	773		26				1	0	198449	0	0	0	35	0	0	0	0	13	1	49	1150	400	250	500	0	0	0	0	0	0	0	0	0	0	0	0	0	0	0	0	1	0	0	0	0	0	0
2	2	0	829		12				1	0	204053	0	0	0	19	0	0	7	0	13	1	40	100	0	0	100	0	0	0	0	0	0	0	0	0	0	0	0	0	0	0	0	0	0	0	0	0	0	0
3	3	0	4328		16				0	0	194254	0	0	12	11	0	0	0	0	6	0	29	0	0	0	0	0	0	0	0	0	0	0	0	0	0	0	0	0	0	0	0	0	0	0	0	0	0	0
4	4	0	65		21				1	0	269707	0	0	3	6	0	54	1	0	3	1	68	300	0	0	300	0	0	0	0	0	0	0	0	1	0	0	0	0	0	0	0	0	0	0	0	0	0	0
5	5	0	150		0				1	0	237547	4	0	0	0	0	96	0	0	0	0	100	1150	250	100	800	0	0	0	0	0	0	0	0	0	0	0	0	0	0	0	0	0	0	0	0	0	0	0
6	6	0	242		15				1	0	247371	7	0	0	56	0	37	0	0	0	0	100	1500	0	0	1500	0	0	0	0	0	0	0	0	0	0	0	0	0	0	0	0	0	0	0	0	0	0	0
7	7	0	323		4803				1	0	234789	0	0	0	66	0	22	0	0	12	1	101	1000	0	0	1000	1	0	0	3	0	0	0	0	0	0	14	4	0	16	0	0	0	3	13	2	1	1	0
8	8	0	355		3				1	0	266993	0	61	0	2	0	38	0	0	0	0	101	450	50	200	200	0	0	0	0	0	0	0	0	0	0	0	0	0	0	0	0	0	0	0	0	0	0	0
9	9	0	412		14				1	0	240403	0	0	0	0	0	100	0	0	0	0	100	1250	0	0	1250	0	1	0	0	0	0	0	0	0	0	0	0	0	0	0	0	0	0	0	0	0	0	0
10	10	0	434		1				1	0	234805	0	0	1	99	0	0	0	0	0	0	100	350	0	0	350	0	0	0	0	0	0	0	0	0	0	0	0	0	0	0	0	0	0	0	0	0	0	0
11	11	0	435		10				1	0	232005	0	0	9	91	0	0	0	0	0	0	100	1000	0	0	1000	0	0	0	0	0	0	0	0	0	0	0	0	0	0	0	0	0	0	0	0	0	0	0
12	12	0	491		84				1	0	264211	35	36	0	27	0	2	0	0	0	0	100	200	0	0	200	0	0	0	0	0	0	0	0	0	0	0	2	0	0	0	0	0	0	0	0	0	0	0
13	13	0	539		1157				1	0	260017	0	0	0	4	0	0	0	0	4	0	8	100	0	0	100	0	0	10	0	8	0	0	0	0	0	0	0	0	0	0	0	0	1	1	0	0	0	1
14	14	0	541		45				1	0	243217	2	14	0	66	0	18	0	0	0	1	101	100	0	0	100	0	0	0	0	0	0	0	0	0	0	0	0	0	0	0	0	0	0	0	0	0	0	0
15	15	0	3601		31				0	0	229927	2	0	38	58	0	1	0	0	0	1	100	0	0	0	0	0	0	0	0	0	0	0	0	0	0	0	2	0	0	0	0	0	0	0	0	0	0	0
16	16	0	4988		21				0	0	229930	11	7	17	63	0	1	0	0	0	1	100	0	0	0	0	0	0	0	0	0	0	0	0	0	0	0	0	0	0	0	0	0	0	0	0	0	0	0
19	19	0	21		1000				1	0	341071	13	0	0	27	0	6	5	0	20	3	74	1200	100	100	1000	0	0	0	0	0	0	0	0	43	0	1	14	0	40	1	0	0	0	0	0	0	0	0
20	20	0	64		0				1	1	324307	0	0	0	0	6	94	0	0	0	0	100	5500	0	3000	2500	0	0	0	0	0	0	0	0	0	0	0	0	0	0	0	0	0	0	0	0	0	0	0
21	21	0	79		1				1	0	283717	1	0	0	0	0	98	0	1	0	0	100	1750	0	750	1000	0	0	0	0	0	0	0	0	0	0	0	0	0	0	0	0	0	0	0	0	0	0	0
22	22	0	83		289				1	0	292119	29	0	1	40	24	5	0	0	0	0	99	1250	0	0	1250	1	0	3	0	1	0	0	0	2	0	0	0	0	0	0	0	0	0	0	0	0	0	0
23	23	0	121		135				1	1	306133	25	0	0	1	6	16	0	52	0	0	100	5000	0	0	5000	0	0	0	0	0	0	0	0	2	2	0	0	0	0	0	0	0	0	0	0	0	0	0
24	24	0	4097		2541				0	0	310348	20	8	14	56	0	0	0	0	0	3	101	0	0	0	0	0	0	0	18	3	1	0	0	15	1	0	5	0	2	0	0	8	0	3	0	0	0	8
25	25	0	5118		29				0	0	312450	4	0	54	42	0	0	0	0	0	1	101	0	0	0	0	0	0	0	0	0	0	0	0	1	0	0	0	0	0	0	0	0	0	0	0	0	0	0
26	26	0	4017		382				0	0	315253	6	0	23	57	0	0	0	0	0	14	100	0	0	0	0	0	0	0	0	1	0	0	0	6	0	0	12	0	0	0	0	0	0	0	0	0	0	2
27	27	0	176		5				1	0	318755	3	1	28	47	0	13	0	0	0	8	100	1100	100	0	1000	0	0	1	0	0	0	0	0	1	0	0	0	0	0	0	0	0	0	0	0	0	0	0
29	29	0	6718		84				0	0	312457	1	3	38	58	0	0	0	0	0	0	100	0	0	0	0	0	0	0	0	1	0	0	0	0	0	0	0	0	0	0	0	0	0	0	0	0	0	0
30	30	0	3648		14				0	0	310357	13	11	37	38	0	0	0	0	0	1	100	0	0	0	0	0	0	0	0	0	0	0	0	0	0	0	0	0	0	0	0	0	0	0	0	0	0	0
31	31	0	6554		383				0	0	309659	18	0	70	13	0	0	0	0	0	0	101	0	0	0	0	0	0	2	0	0	0	0	0	0	0	0	3	0	1	0	0	0	0	0	0	0	0	0
32	32	0	189		23				1	1	299159	0	63	0	0	0	37	0	0	0	0	100	16500	500	15000	1000	0	0	0	0	0	0	0	0	0	0	0	0	0	0	0	0	0	0	0	0	0	0	0
33	33	0	196		74				1	0	301961	2	93	0	0	0	5	0	0	0	0	100	400	0	0	400	0	0	0	0	0	0	0	0	0	0	0	0	0	0	0	0	0	0	0	0	0	0	0
35	35	0	206		3				1	0	324363	0	77	0	0	0	23	0	0	0	0	100	900	0	100	800	0	0	0	0	0	0	0	0	0	2	0	0	0	0	0	0	0	0	0	0	0	0	0
36	36	0	4922		13				0	0	320863	19	10	12	57	0	0	0	0	0	3	101	0	0	0	0	0	0	1	0	0	0	0	0	2	0	0	0	0	0	0	0	0	0	0	0	0	0	0
37	37	0	207		62				1	1	314563	5	24	27	44	0	0	0	0	0	0	100	4000	0	4000	0	0	0	1	1	0	0	0	0	2	0	0	3	0	0	0	0	0	0	0	0	0	0	0
39	39	0	208		665				1	1	303363	2	0	46	6	0	0	0	0	23	24	101	21400	200	17000	4200	4	0	3	5	1	0	0	0	0	0	0	0	0	0	0	0	1	0	0	2	2	1	0
40	40	0	5763		56				0	0	298465	2	4	55	35	0	0	0	0	0	4	100	0	0	0	0	0	0	0	0	0	0	0	0	0	0	0	0	0	0	0	0	0	0	0	0	0	0	0
41	41	0	4587		37				0	0	304766	1	0	57	41	0	0	0	0	0	1	100	0	0	0	0	0	0	0	0	0	0	0	0	0	0	0	0	0	0	0	0	0	0	0	0	0	0	0
42	42	0	222		1745				1	0	327167	4	0	0	59	12	25	0	0	0	0	100	200	0	0	200	19	3	13	10	5	0	0	0	1	0	0	0	0	0	0	0	1	1	1	2	0	1	4
43	43	0	5187		32				0	0	303367	1	0	29	11	0	0	0	0	6	1	48	0	0	0	0	0	0	0	1	0	0	0	0	0	0	0	0	0	0	0	0	0	0	0	0	0	0	1
45	45	0	232		348				1	0	325769	14	0	0	82	0	0	0	0	0	4	100	100	0	0	100	0	0	0	0	0	0	0	0	6	0	0	1	0	0	0	0	0	1	0	0	0	0	1
46	46	0	3678		27				0	0	309670	3	10	72	15	0	0	0	0	0	0	100	0	0	0	0	0	0	0	0	0	0	0	0	1	0	0	0	0	0	0	0	0	0	0	0	0	0	0
47	47	0	6083		0				0	0	308271	0	2	68	30	0	0	0	0	0	0	100	0	0	0	0	0	0	0	0	0	0	0	0	0	0	0	0	0	0	0	0	0	0	0	0	0	0	0
48	48	0	4114		42				0	0	299871	13	0	56	28	0	0	0	0	0	3	100	0	0	0	0	0	0	0	0	0	0	0	0	0	0	0	0	0	0	0	0	0	0	0	0	0	0	0
49	49	0	252		320				1	0	308973	41	5	11	44	0	0	0	0	0	0	101	1650	150	500	1000	0	0	0	0	0	0	0	0	4	0	0	1	0	3	0	0	0	1	0	0	0	0	0
50	50	0	5296		9				0	0	299873	0	0	57	43	0	0	0	0	0	0	100	0	0	0	0	0	0	0	0	0	0	0	0	0	0	0	0	0	0	0	0	0	0	0	0	0	0	0
52	52	0	4444		33				0	0	298474	14	10	48	25	0	1	0	0	0	2	100	0	0	0	0	0	0	0	0	0	0	0	0	0	0	0	0	0	0	0	0	0	0	0	0	0	0	0
53	53	0	3928		329				0	0	314575	0	0	57	43	0	0	0	0	0	0	100	0	0	0	0	0	0	0	0	0	0	0	0	0	0	0	0	0	0	0	0	0	0	0	0	1	0	0
54	55	0	278		157				1	0	348179	28	15	0	40	15	2	0	0	0	0	100	500	0	0	500	0	0	0	0	0	0	0	0	1	0	0	0	0	2	0	0	0	0	0	0	0	0	0
55	56	0	279		30				1	0	332779	0	1	0	15	42	42	0	0	0	0	100	200	100	100	0	0	1	0	0	0	0	0	0	0	0	0	0	0	0	0	0	0	0	0	0	0	0	0
57	58	0	6256		76				0	0	296381	1	0	71	27	0	0	0	0	0	1	100	0	0	0	0	0	0	0	0	0	0	0	0	0	0	0	0	0	0	0	0	0	0	0	0	0	0	0
58	59	0	5953		50				0	0	297782	0	0	56	40	0	0	0	0	0	4	100	0	0	0	0	0	0	0	0	5	1	0	0	0	0	0	0	0	0	0	0	0	0	0	0	0	0	0
59	60	0	4371		30				0	0	295683	0	0	47	42	0	0	0	0	0	11	100	0	0	0	0	0	0	0	0	1	0	0	0	0	0	0	0	0	0	0	0	0	0	0	0	0	0	0
60	61	0	4374		99				0	0	294984	7	4	48	37	0	0	0	0	0	4	100	0	0	0	0	0	0	0	0	2	0	0	0	0	0	0	0	0	0	0	0	0	0	0	0	0	0	0
61	62	0	305		102				1	0	317385	4	25	0	16	2	52	0	0	0	0	99	1500	0	750	750	0	0	0	0	0	0	0	0	0	0	0	0	0	0	0	0	0	0	0	0	0	0	0
62	63	0	306		130				1	1	314585	18	4	37	35	0	0	0	0	0	6	100	37000	0	31000	6000	1	0	2	2	1	0	0	0	10	0	0	2	0	0	0	0	0	0	0	0	0	0	0
63	64	0	307		46				1	1	296385	0	0	44	44	0	0	0	0	0	12	100	4200	0	1200	3000	0	0	0	0	0	0	0	0	0	0	0	0	0	0	0	0	0	0	0	0	0	0	0
64	65	0	3717		45				0	0	311090	4	1	37	41	0	0	0	0	0	17	100	0	0	0	0	0	0	0	0	1	0	0	0	3	0	0	0	0	0	0	0	0	0	0	0	0	0	0
65	66	0	352		0				1	0	320193	13	58	0	1	0	28	0	0	0	0	100	1800	0	0	1800	0	0	0	0	0	0	0	0	0	0	0	0	0	0	0	0	0	0	0	0	0	0	0
66	67	0	353		6				1	0	317393	0	31	0	0	0	69	0	0	0	0	100	400	0	0	400	0	0	0	0	0	0	0	0	0	0	0	0	0	0	0	0	0	0	0	0	0	0	0
67	68	0	354		57				1	0	314593	24	16	12	31	0	17	0	0	0	0	100	1000	0	0	1000	0	0	1	1	0	0	0	0	0	0	0	0	0	1	0	0	0	0	0	0	0	0	0
68	69	0	4060		62				0	0	312496	5	0	44	51	0	0	0	0	0	0	100	0	0	0	0	0	0	0	0	0	0	0	0	1	0	0	0	0	0	0	0	0	0	0	0	0	0	0
69	70	0	378		6				1	0	311797	3	5	77	15	0	0	0	0	0	0	100	900	0	100	800	0	0	0	0	0	0	0	0	0	0	0	0	0	0	0	0	0	0	0	0	0	0	0
70	71	0	398		209				1	1	331401	2	19	0	2	46	32	0	0	0	0	101	4000	0	0	4000	0	0	0	0	0	0	0	0	3	0	0	1	0	0	0	0	0	0	0	0	0	0	0
71	72	0	401		79				1	0	307601	2	7	57	31	0	0	0	0	0	4	101	600	0	0	600	1	0	0	0	0	0	0	0	2	0	0	1	0	0	0	0	0	0	0	0	0	0	0
72	73	0	411		3111				1	0	331403	17	24	2	41	9	0	0	4	0	3	100	500	0	0	500	25	1	15	8	27	0	0	0	12	0	0	8	0	3	0	0	2	2	3	3	0	0	5
73	74	0	433		841				1	1	331405	40	20	0	16	10	6	0	8	0	1	101	3600	0	400	3200	4	0	1	2	6	0	1	0	15	0	0	1	0	0	0	0	0	0	0	0	0	0	1
74	75	0	448		50				1	1	337007	7	6	0	7	19	61	0	0	0	0	100	5700	300	400	5000	1	0	2	0	1	0	0	0	0	0	0	0	0	0	0	0	0	0	0	0	0	0	0
75	76	0	5264		455				0	0	310407	19	0	19	59	0	0	0	0	0	4	101	0	0	0	0	0	0	0	1	0	0	0	0	7	1	0	1	0	0	0	0	1	1	1	0	0	0	0
76	77	0	449		67				1	0	307607	21	0	71	4	0	0	0	0	0	3	99	2200	200	0	2000	0	0	0	0	0	0	0	0	0	0	0	0	0	0	0	0	0	0	0	0	0	0	0
77	78	0	3966		45				0	0	309008	3	6	45	46	0	0	0	0	0	1	101	0	0	0	0	1	0	0	0	0	1	0	0	0	0	0	0	0	0	0	0	0	0	0	0	0	0	0
78	79	0	470		68				1	0	307609	3	0	94	2	0	0	0	0	0	1	100	150	0	0	150	0	0	0	0	0	0	0	0	0	0	0	0	0	0	0	0	0	0	0	0	0	0	0
79	80	0	3992		17				0	0	306909	2	0	61	35	0	0	0	0	0	2	100	0	0	0	0	0	1	0	0	0	0	0	0	0	0	0	0	0	0	0	0	0	0	0	0	0	0	0
81	82	0	506		10				1	1	310413	27	33	0	23	0	17	0	0	0	0	100	7000	0	0	7000	0	0	0	0	0	0	0	0	0	0	0	2	0	0	0	0	0	0	0	0	0	0	0
82	83	0	507		189				1	0	306213	0	0	98	1	0	0	0	0	0	1	100	2700	0	0	2700	0	0	0	0	0	0	0	0	0	0	0	0	0	0	0	0	0	0	0	0	0	0	0
83	84	0	520		515				1	1	335615	5	4	0	16	35	40	0	0	0	0	100	4800	0	1700	3100	0	0	0	0	1	0	0	0	4	0	0	0	0	0	0	0	0	0	0	0	0	0	0
84	85	0	521		117				1	1	324415	42	14	0	34	4	1	0	5	0	0	100	26000	0	0	26000	1	0	1	0	1	0	0	0	0	0	0	1	0	0	0	0	0	0	0	0	0	0	0
85	86	0	522		17				1	0	307615	1	9	76	13	0	0	0	0	0	1	100	800	0	0	800	0	0	0	0	0	0	0	0	0	0	0	0	0	0	0	0	0	0	0	0	0	0	0
87	88	0	536		328				1	0	324417	17	5	5	57	0	0	0	6	0	9	99	1500	0	500	1000	0	0	2	0	1	0	0	0	1	0	0	10	0	1	0	0	0	0	0	0	0	1	0
88	89	0	537		4				1	1	311817	14	10	12	62	0	0	0	0	0	1	99	6000	200	0	5800	0	0	0	0	0	0	0	0	0	0	0	0	0	0	0	0	0	0	0	0	0	0	0
89	90	0	538		7				1	0	304817	14	0	82	2	0	0	0	0	0	2	100	1200	0	0	1200	0	0	0	0	0	0	0	0	0	0	0	0	0	0	0	0	0	0	0	0	0	0	0
90	91	0	4112		177				0	0	302017	0	4	70	17	0	0	0	0	0	9	100	0	0	0	0	0	0	1	0	1	1	0	0	1	0	0	0	0	0	0	0	0	0	0	0	0	0	0
91	92	0	6329		46				0	0	306918	19	2	47	32	0	0	0	0	0	1	101	0	0	0	0	0	0	0	0	0	0	0	0	0	0	0	0	0	0	0	0	0	0	0	0	0	0	0
92	93	0	3469		29				0	0	303418	7	6	72	14	0	0	0	0	0	1	100	0	0	0	0	0	0	0	0	0	0	0	0	1	0	0	0	0	0	0	0	0	0	0	0	0	0	0
93	94	0	554		87				1	0	311819	21	1	0	52	1	25	0	1	0	0	101	1000	200	300	500	0	0	0	0	0	0	0	0	0	0	0	0	0	0	0	0	0	0	0	0	0	0	0
94	97	0	577		0				1	1	323023	0	28	0	3	0	68	0	0	0	0	99	40000	0	0	40000	0	0	0	0	0	0	0	0	0	0	0	0	0	0	0	0	0	0	0	0	0	0	0
95	98	0	578		589				1	0	303423	27	6	42	19	0	6	0	0	0	0	100	90	0	0	90	1	0	1	0	1	0	0	0	2	0	0	8	0	0	0	0	0	0	0	0	0	0	0
97	100	0	4749		107				0	0	306925	2	2	62	32	0	0	0	0	0	2	100	0	0	0	0	0	0	1	1	0	0	1	0	0	0	0	0	0	0	0	0	0	0	0	0	0	0	0
98	101	0	593		79				1	0	304825	6	3	84	7	0	0	0	0	0	0	100	85	0	0	85	0	0	1	0	0	0	0	0	1	0	0	0	0	0	0	0	0	0	0	0	0	0	0
100	103	0	5341		81				0	0	303426	4	4	54	37	0	0	0	0	0	2	101	0	0	0	0	0	0	0	2	0	0	0	0	24	0	0	0	0	0	0	0	0	0	0	0	0	0	0
101	104	0	604		27				1	1	304827	17	6	12	64	0	0	0	0	0	2	101	3900	0	500	3400	0	0	0	0	0	0	0	0	0	0	0	0	0	0	0	0	0	0	0	0	0	0	0
102	105	0	3724		82				0	0	307628	8	10	30	48	0	0	0	0	0	4	100	0	0	0	0	0	0	0	1	0	0	0	0	2	0	0	0	0	0	0	0	0	0	0	0	0	0	0
103	106	0	620		26				1	1	325829	8	1	0	70	21	0	0	0	0	0	100	13000	1000	4000	8000	0	1	1	0	0	0	0	0	0	0	0	1	0	0	0	0	0	0	0	0	0	1	0
104	107	0	636		51				1	1	337033	0	0	0	0	0	100	0	0	0	0	100	4000	0	0	4000	0	0	0	0	0	0	0	0	0	0	0	0	0	0	0	0	0	0	0	0	0	0	0
105	108	0	637		231				1	0	323033	24	2	14	53	5	0	0	0	0	2	100	240	0	0	240	0	0	0	0	0	0	0	0	0	0	0	0	0	0	0	0	0	0	0	0	0	0	0
106	109	0	638		27				1	1	313233	12	44	7	37	0	0	0	0	0	0	100	4500	0	0	4500	0	0	0	0	0	0	0	0	0	0	0	0	0	0	0	0	0	0	0	0	0	0	0
107	110	0	5529		10				0	0	304833	0	0	43	55	0	0	0	0	0	2	100	0	0	0	0	0	0	0	0	0	0	0	0	0	0	0	0	0	0	0	0	0	0	0	0	0	0	0
108	111	0	653		38				1	0	306235	59	1	28	4	0	0	0	2	5	1	100	250	0	50	200	0	0	0	0	0	0	0	0	0	0	0	0	0	0	0	0	0	0	0	0	0	0	0
109	112	0	5533		173				0	0	313936	7	0	53	39	0	0	0	0	0	1	100	0	0	0	0	0	0	0	0	0	0	0	0	0	0	0	0	0	0	0	0	0	0	0	0	0	0	0
110	113	0	684		172				1	1	331439	1	23	0	10	66	0	0	0	0	0	100	3500	0	0	3500	0	0	0	0	0	0	0	0	0	0	0	2	0	0	0	0	0	0	0	0	0	0	0
111	114	0	6592		32				0	0	305539	7	0	36	56	0	0	0	0	0	1	100	0	0	0	0	0	0	0	0	0	0	0	0	0	0	0	0	0	0	0	0	0	1	0	0	0	0	0
112	115	0	4984		55				0	0	306941	4	0	68	27	0	0	0	0	0	1	100	0	0	0	0	0	0	0	0	0	0	0	0	1	0	0	1	0	0	0	0	0	0	0	0	0	0	0
113	116	0	699		34				1	0	306241	1	0	83	14	0	0	0	0	0	2	100	500	0	0	500	0	0	0	0	0	0	0	0	0	0	0	0	0	0	0	0	0	0	0	0	0	0	0
115	118	0	724		28				1	1	339843	9	11	0	76	4	1	0	0	0	0	101	6550	50	0	6500	0	0	0	0	0	0	0	0	8	0	0	0	0	0	0	0	0	0	0	0	0	0	0
116	119	0	4312		5				0	0	341244	0	0	24	61	12	3	0	0	0	0	100	0	0	0	0	0	0	0	0	0	0	0	0	1	1	0	0	0	0	0	0	0	0	0	0	0	0	0
117	120	0	752		0				1	1	337045	0	39	0	0	1	60	0	0	0	0	100	5000	0	0	5000	0	0	0	0	0	0	0	0	0	0	0	0	0	0	0	0	0	0	0	0	0	0	0
118	121	0	753		166				1	1	317445	0	15	38	37	9	0	0	0	0	1	100	14000	1500	6000	6500	0	0	0	0	0	0	0	0	0	0	0	0	0	0	0	0	0	0	0	0	0	0	0
121	124	0	5662		15				0	0	340546	0	0	43	53	2	2	0	0	0	0	100	0	0	0	0	0	0	0	0	0	0	0	0	0	0	0	0	0	0	0	0	0	0	0	0	0	0	0
122	126	0	768		4				1	0	338447	0	3	41	37	14	4	0	0	0	1	100	1	0	0	1	0	0	0	0	0	0	0	0	1	0	0	0	0	0	0	0	0	0	0	0	0	0	0
123	127	0	769		2				1	1	337047	0	8	70	20	1	1	0	0	0	0	100	8000	0	3000	5000	0	0	0	0	0	0	0	0	0	0	0	0	0	0	0	0	0	0	0	0	0	0	0
124	128	0	770		6				1	0	330047	0	2	0	36	59	2	0	0	0	0	99	1000	0	0	1000	0	0	0	0	0	0	0	0	0	0	0	0	0	0	0	0	0	0	0	0	0	0	0
125	129	0	6145		10				0	0	318147	3	0	29	61	2	1	0	0	0	4	100	0	0	0	0	0	0	0	0	0	0	0	0	0	0	0	0	0	0	0	0	0	0	0	0	0	0	0
126	130	0	6685		1115				0	0	313947	2	1	59	37	0	0	0	0	0	1	100	0	0	0	0	0	1	15	4	0	6	0	8	32	0	0	15	0	0	0	0	0	3	0	0	0	0	4
127	131	0	771		1				1	1	304847	12	48	37	3	0	0	0	0	0	1	101	7000	1000	3000	3000	0	0	0	0	0	0	0	0	0	0	0	0	0	0	0	0	0	0	0	0	0	0	0
128	132	0	5310		15				0	0	338448	4	3	43	45	1	4	0	0	0	1	101	0	0	0	0	0	0	0	0	0	0	0	0	0	0	0	2	0	1	0	0	0	0	0	0	0	0	0
129	133	0	802		10				1	1	337049	4	15	2	8	24	46	0	0	0	1	100	4500	0	0	4500	0	0	0	0	0	0	0	0	0	0	0	0	0	0	0	0	0	0	0	0	0	0	0
130	134	0	803		8				1	0	332849	6	11	11	68	1	3	0	0	0	1	101	600	0	0	600	0	0	0	0	0	0	0	0	0	0	0	0	0	0	0	0	0	0	0	0	0	0	0
131	135	0	827		233				1	0	349651	0	91	0	5	0	3	0	0	0	0	99	1600	0	0	1600	0	0	0	0	0	0	0	0	0	0	0	0	0	0	0	0	0	0	0	0	0	0	0
132	136	0	828		21				1	0	337051	4	41	0	34	1	18	0	0	0	1	99	250	0	0	250	0	0	0	0	0	0	0	0	1	0	0	0	0	0	0	0	0	0	0	0	0	0	0
133	137	0	4341		1				0	0	325852	2	7	17	62	12	0	0	0	0	1	101	0	0	0	0	0	0	0	0	0	0	0	0	0	0	0	0	0	0	0	0	0	0	0	0	0	0	0
135	139	0	4505		78				0	0	306952	13	1	62	24	0	0	0	0	0	0	100	0	0	0	0	0	0	0	0	0	0	0	0	0	0	0	0	0	0	0	0	0	0	0	0	0	0	0
136	140	0	3689		8				0	0	323053	4	0	53	42	0	0	0	0	0	1	100	0	0	0	0	0	0	1	0	0	0	0	0	0	0	0	0	0	0	0	0	0	0	0	0	0	0	0
137	141	0	855		127				1	0	321653	16	1	21	29	0	0	0	0	0	32	99	650	0	350	300	0	0	0	0	0	0	0	0	8	0	0	4	0	0	0	0	0	0	0	0	0	0	0
138	142	0	4182		2				0	0	343354	0	11	34	44	10	1	0	0	0	1	101	0	0	0	0	0	0	0	0	0	0	0	0	0	0	0	0	0	0	0	0	0	0	0	0	0	0	0
139	143	0	4956		1				0	0	326554	0	4	65	31	0	0	0	0	0	0	100	0	0	0	0	0	0	0	0	0	0	0	0	0	0	0	0	0	0	0	0	0	0	0	0	0	0	0
140	144	0	6661		145				0	0	321654	10	0	19	54	0	0	0	0	0	17	100	0	0	0	0	0	0	0	0	0	0	0	0	13	0	0	0	0	8	0	0	0	0	0	0	0	0	0
141	145	0	876		6				1	0	348255	4	6	29	49	1	11	0	0	0	1	101	1500	0	0	1500	0	1	0	0	0	0	0	0	0	0	0	0	0	0	0	0	0	0	0	0	0	0	0
142	146	0	877		6				1	1	346855	0	0	24	76	0	0	0	0	0	0	100	12000	0	2000	10000	0	0	0	0	0	0	0	0	2	0	0	0	0	0	0	0	0	0	0	0	0	0	0
144	148	0	878		1				1	0	330055	5	1	57	37	0	0	0	0	0	0	100	400	0	0	400	0	0	0	0	0	0	0	0	0	0	0	0	0	0	0	0	0	0	0	0	0	0	0
145	149	0	3684		40				0	0	319555	1	0	66	31	0	0	0	0	0	2	100	0	0	0	0	1	0	1	0	0	0	0	0	0	0	0	0	0	0	0	0	0	0	0	0	0	0	0
146	150	0	3489		23				0	0	338456	11	1	68	14	0	1	0	0	0	4	99	0	0	0	0	0	0	0	0	0	0	0	1	2	0	0	0	0	0	0	1	0	0	0	0	0	0	0
147	151	0	5023		66				0	0	316756	5	11	26	55	0	1	0	0	0	2	100	0	0	0	0	0	0	0	0	0	0	0	0	0	0	0	0	0	0	0	0	0	0	0	0	0	0	0
148	152	0	4338		45				0	0	310456	1	0	39	59	0	0	0	0	0	1	100	0	0	0	0	0	0	0	0	0	0	0	0	0	0	0	0	0	0	0	0	0	0	0	0	0	0	0
149	153	0	938		2				1	0	342659	0	16	34	49	1	0	0	0	0	0	100	700	0	0	700	0	0	0	0	0	0	0	0	0	0	0	0	0	0	0	0	0	0	0	0	0	0	0
150	155	0	3802		3				0	0	341260	8	0	38	43	11	0	0	0	0	0	100	0	0	0	0	0	0	0	0	0	0	0	0	0	0	0	0	0	0	0	0	0	0	0	0	0	0	0
152	157	0	3651		248				0	0	316060	10	7	31	51	0	0	0	0	0	1	100	0	0	0	0	0	0	0	0	0	0	0	0	0	0	0	0	0	0	0	0	0	0	0	0	0	0	0
153	158	0	961		8				1	1	349661	0	50	11	38	0	0	0	0	0	0	99	3000	0	0	3000	0	0	0	2	0	0	0	0	2	0	0	0	0	1	0	0	0	0	0	0	0	0	0
154	159	0	962		1				1	0	346861	5	18	0	23	54	0	0	0	0	0	100	2500	0	0	2500	0	0	0	0	0	0	0	0	0	0	0	0	0	0	0	0	0	0	0	0	0	0	0
155	160	0	963		1				1	0	323061	0	0	58	41	0	0	0	0	0	0	99	200	0	50	150	0	0	0	0	0	0	0	0	0	0	0	0	0	0	0	0	0	0	0	0	0	0	0
156	161	0	3909		2				0	0	316761	1	2	37	61	0	0	0	0	0	0	101	0	0	0	0	0	0	0	0	0	0	0	1	0	0	0	0	0	0	0	0	0	0	0	0	0	0	0
157	162	0	5240		59				0	0	314661	10	0	50	40	0	0	0	0	0	1	101	0	0	0	0	0	0	0	0	0	0	0	0	0	0	0	0	0	0	0	0	0	0	0	0	0	0	0
158	163	0	4825		29				0	0	340562	8	0	46	43	0	0	0	0	0	3	100	0	0	0	0	0	0	0	0	0	0	0	0	5	0	0	1	0	0	0	0	0	0	0	0	0	0	0
159	164	0	5391		105				0	0	337062	12	6	58	23	0	0	0	0	0	1	100	0	0	0	0	0	0	0	0	0	0	0	1	38	0	0	0	0	0	0	4	0	0	0	0	0	0	0
161	166	0	6349		2				0	0	321662	3	0	67	29	0	0	0	0	0	2	101	0	0	0	0	0	0	0	0	0	0	0	0	0	0	0	0	0	1	0	0	0	0	0	0	0	0	0
163	168	0	5646		154				0	0	339863	17	4	30	48	0	0	0	0	0	1	100	0	0	0	0	0	0	0	0	0	1	0	0	0	0	0	0	0	0	0	0	0	0	0	0	0	0	0
164	169	0	992		231				1	0	337063	27	34	21	19	0	0	0	0	0	0	101	1000	0	0	1000	0	0	0	0	0	0	0	0	47	0	0	0	0	0	0	0	0	0	0	0	0	0	0
165	170	0	993		208				1	0	330063	1	0	28	47	0	0	0	0	0	25	101	75	75	0	0	0	0	0	0	0	0	0	0	4	0	0	0	0	9	0	0	0	0	1	0	0	0	0
166	171	0	994		1				1	1	321663	13	0	33	52	0	0	0	0	0	1	99	15500	1500	0	14000	0	0	0	0	0	0	0	0	0	0	0	0	0	0	0	0	0	0	0	0	0	0	0
167	172	0	3997		2				0	0	316063	7	0	62	31	0	0	0	0	0	0	100	0	0	0	0	0	0	0	0	0	0	0	0	0	0	0	0	0	0	0	0	0	0	0	0	0	0	0
168	173	0	3739		8				0	0	348264	4	2	36	58	0	0	0	0	0	0	100	0	0	0	0	0	0	0	0	0	0	0	0	3	0	0	0	0	0	0	0	0	0	0	0	0	0	0
169	174	0	5036		0				0	0	332864	6	1	43	47	0	3	0	0	0	1	101	0	0	0	0	0	0	0	0	0	0	0	0	0	0	0	0	0	0	0	0	0	0	0	0	0	0	0
170	175	0	5664		9				0	0	320964	2	0	58	39	0	0	0	0	0	1	100	0	0	0	0	0	0	0	0	0	0	0	0	8	0	0	0	0	0	0	0	0	0	0	0	0	0	0
171	176	0	5713		9				0	0	312564	0	2	34	61	0	0	0	0	0	3	100	0	0	0	0	0	0	0	0	0	0	0	0	0	0	0	0	0	0	0	0	0	0	0	0	0	0	0
172	177	0	6545		27				0	0	330765	2	0	42	55	0	1	0	0	0	0	100	0	0	0	0	0	0	0	0	0	0	0	0	2	0	0	0	0	1	0	1	0	0	0	0	0	0	0
175	180	0	5476		1				0	0	321665	0	5	43	47	5	0	0	0	0	0	100	0	0	0	0	0	0	0	0	0	0	0	0	0	0	0	0	0	0	0	0	0	0	0	0	0	0	0
176	181	0	6263		12				0	0	317465	0	0	73	26	0	0	0	0	0	1	100	0	0	0	0	0	0	0	0	0	0	0	0	0	0	0	0	0	0	0	0	0	0	0	0	0	0	0
177	182	0	4048		197				0	0	316765	20	0	20	57	0	0	0	3	0	0	100	0	0	0	0	0	0	0	0	0	0	0	0	0	0	0	0	0	0	0	0	0	0	0	0	0	0	0
178	183	0	3520		1				0	0	320966	1	1	62	36	0	0	0	0	0	0	100	0	0	0	0	0	0	0	0	0	0	0	0	0	0	0	0	0	0	0	0	0	0	0	0	0	0	0
179	184	0	6432		0				0	0	313966	2	0	66	32	0	0	0	0	0	0	100	0	0	0	0	0	0	0	0	0	0	0	0	0	0	0	0	0	0	0	0	0	0	0	0	0	0	0
180	185	0	5539		2				0	0	331467	18	4	25	43	0	9	0	0	0	0	99	0	0	0	0	0	0	0	0	0	0	0	0	1	0	0	0	0	0	0	0	0	0	0	0	0	0	0
181	186	0	5414		0				0	0	326567	0	1	51	48	0	0	0	0	0	0	100	0	0	0	0	0	0	0	0	0	0	0	0	0	0	0	0	0	0	0	0	0	0	0	0	0	0	0
183	188	0	1075		4				1	0	344069	21	2	26	50	0	0	0	2	0	0	101	1000	0	0	1000	0	0	0	0	0	0	0	0	0	0	0	0	0	0	0	0	0	0	0	0	0	0	0
184	190	0	1076		46				1	1	341269	33	9	0	57	0	0	0	0	0	1	100	4900	900	0	4000	0	0	0	0	0	0	0	0	4	0	0	6	0	0	0	1	0	0	0	0	0	0	0
185	191	0	1077		36				1	0	331469	9	2	74	16	0	0	0	0	0	0	101	100	0	0	100	1	0	0	0	0	0	0	0	2	0	0	0	0	0	0	0	0	0	0	0	0	0	0
186	192	0	1078		3				1	0	330069	0	4	84	11	0	0	0	0	0	1	100	70	0	0	70	0	0	0	0	0	0	0	0	2	0	0	0	0	0	0	0	0	0	0	0	0	0	0
187	193	0	6102		0				0	0	323769	0	0	52	48	0	0	0	0	0	0	100	0	0	0	0	0	0	0	0	0	0	0	0	0	0	0	0	0	0	0	0	0	0	0	0	0	0	0
188	194	0	1079		4				1	0	311869	14	1	49	36	0	0	0	0	0	0	100	900	0	0	900	0	0	0	0	0	0	0	0	2	0	0	0	0	0	0	0	0	0	0	0	0	0	0
189	195	0	5254		2				0	0	323070	0	0	48	51	0	0	0	0	0	1	100	0	0	0	0	0	0	0	0	0	0	0	0	0	0	0	0	0	0	0	0	0	0	0	0	0	0	0
190	196	0	5765		147				0	0	345471	3	5	57	35	0	0	0	0	0	0	100	0	0	0	0	0	0	0	1	1	2	0	0	0	0	0	0	0	0	0	0	0	0	0	0	0	0	0
191	197	0	3719		9				0	0	334971	5	2	32	58	0	0	0	0	0	2	99	0	0	0	0	0	0	0	0	0	0	0	0	2	0	0	0	0	0	0	0	0	0	0	0	0	0	0
192	198	0	5550		4				0	0	334271	7	0	36	56	0	0	0	0	0	1	100	0	0	0	0	0	0	0	0	0	0	0	0	2	0	0	0	0	0	0	0	0	0	0	0	0	0	0
193	199	0	1113		1				1	0	325871	0	0	27	73	0	0	0	0	0	0	100	150	0	0	150	0	0	0	0	0	0	0	0	0	0	0	0	0	0	0	0	0	0	0	0	0	0	0
194	200	0	6632		11				0	0	309771	10	0	63	26	0	0	0	0	0	1	100	0	0	0	0	0	0	0	0	0	0	0	0	0	0	0	0	0	0	0	0	0	0	0	0	0	0	0
195	201	0	5082		65				0	0	339172	0	0	62	35	0	0	0	3	0	1	101	0	0	0	0	5	0	0	0	0	0	0	0	5	0	0	0	0	0	0	1	0	0	0	0	0	0	0
196	202	0	5886		0				0	0	334972	3	6	36	54	0	0	0	0	0	0	99	0	0	0	0	0	0	0	0	0	0	0	0	0	0	0	0	0	0	0	0	0	0	0	0	0	0	0
197	203	0	4821		52				0	0	334272	7	5	37	52	0	0	0	0	0	0	101	0	0	0	0	0	0	0	1	0	0	0	0	0	0	0	0	0	0	0	0	0	0	0	0	0	0	0
200	206	0	4021		3274				0	0	332172	2	0	69	28	0	0	0	0	0	0	99	0	0	0	0	3	0	15	11	17	0	0	0	2	0	0	0	0	0	0	0	1	15	14	0	0	0	1
201	207	0	4302		1				0	0	319572	3	0	69	28	0	0	0	0	0	0	100	0	0	0	0	0	0	0	0	0	0	0	0	0	0	0	0	0	0	0	0	0	0	0	0	0	0	0
202	208	0	6641		12				0	0	317472	11	0	61	28	0	0	0	0	0	0	100	0	0	0	0	0	0	0	0	0	0	0	0	0	0	0	0	0	0	0	0	0	0	0	0	0	0	0
203	209	0	5487		7				0	0	308372	0	0	67	28	0	0	0	1	0	4	100	0	0	0	0	0	0	0	0	0	0	0	0	2	0	0	0	0	0	0	0	0	0	0	0	0	0	0
204	210	0	4981		26				0	0	339873	1	0	46	49	0	0	0	0	0	5	101	0	0	0	0	0	0	0	0	0	0	0	0	1	0	0	0	0	0	0	0	0	0	0	0	0	0	0
205	211	0	6236		0				0	0	313973	1	0	41	58	0	0	0	0	0	1	101	0	0	0	0	0	0	0	0	0	0	0	0	0	0	0	0	0	0	0	0	0	0	0	0	0	0	0
206	213	0	5005		7				0	0	307674	4	0	69	26	0	0	0	0	0	1	100	0	0	0	0	0	0	0	0	0	0	0	0	0	0	0	0	0	0	0	0	0	0	0	0	0	0	0
207	214	0	1155		84				1	0	348275	38	1	0	35	0	0	0	0	0	26	100	2200	0	0	2200	0	0	1	0	1	0	0	0	1	0	0	0	0	0	0	0	0	0	0	0	0	0	0
208	215	0	4865		10				0	0	346175	7	7	72	11	0	0	0	0	0	3	100	0	0	0	0	0	0	0	0	0	0	0	0	0	0	0	0	0	0	0	0	0	0	0	0	0	0	0
209	216	0	1156		4				1	1	344075	11	4	0	85	0	0	0	0	0	0	100	10000	0	0	10000	0	0	0	0	0	0	0	0	2	0	0	0	0	0	0	0	0	0	0	0	0	0	0
210	217	0	3403		9				0	0	343375	3	6	40	48	0	0	0	0	0	2	99	0	0	0	0	0	0	0	0	0	0	0	0	2	0	0	0	0	3	0	0	0	0	0	0	0	0	0
211	218	0	1157		2				1	1	323075	1	20	77	2	0	0	0	0	0	0	100	12500	0	5000	7500	0	0	0	0	0	0	0	0	0	0	0	0	0	0	0	0	0	0	0	0	0	0	0
212	219	0	1158		4				1	0	317475	14	7	66	14	0	0	0	0	0	0	101	4	0	0	4	0	0	0	0	0	0	0	0	0	0	0	0	0	0	0	0	0	0	0	0	0	0	0
213	220	0	5616		13				0	0	320976	12	1	49	37	0	0	0	1	0	0	100	0	0	0	0	0	0	0	0	0	0	0	0	0	0	0	0	0	0	0	0	0	0	0	0	0	0	0
214	221	0	3388		1				0	0	316076	0	0	64	34	0	0	0	0	0	2	100	0	0	0	0	0	0	0	0	0	0	0	0	0	0	0	0	0	0	0	0	0	0	0	0	0	0	0
216	223	0	1184		11				1	1	321677	20	0	42	37	0	0	0	0	0	2	101	3200	0	3200	0	0	0	0	0	0	0	0	0	2	0	0	0	0	0	0	0	0	0	0	0	0	0	0
217	224	0	4275		0				0	0	319577	1	1	73	25	0	0	0	0	0	0	100	0	0	0	0	0	0	0	0	0	0	0	0	0	0	0	0	0	0	0	0	0	0	0	0	0	0	0
218	225	0	5228		10				0	0	312577	0	0	43	56	0	0	0	0	0	1	100	0	0	0	0	0	0	0	0	0	0	0	0	0	0	0	0	0	0	0	0	0	0	0	0	0	0	0
219	226	0	6469		6				0	0	311877	7	10	43	40	0	0	0	0	0	1	101	0	0	0	0	0	0	0	0	0	0	0	0	0	0	0	1	0	0	0	0	0	0	0	0	0	0	0
220	227	0	1186		1				1	0	307677	3	0	82	15	0	0	0	0	0	1	101	100	0	0	100	0	0	0	0	0	0	0	0	0	0	0	0	0	0	0	0	0	0	0	0	0	0	0
221	228	0	4977		90				0	0	336378	12	0	41	34	0	0	0	0	0	13	100	0	0	0	0	0	0	0	0	0	0	0	0	22	0	0	0	0	2	0	1	0	0	0	0	0	0	0
222	229	0	6027		13				0	0	307678	3	0	57	40	0	0	0	0	0	0	100	0	0	0	0	0	0	0	0	0	0	0	0	0	0	0	0	0	0	0	0	0	0	0	0	0	0	0
223	231	0	1208		411				1	0	335679	36	2	16	42	0	0	0	2	0	3	101	2000	0	0	2000	1	0	0	1	1	0	0	0	23	0	0	1	0	6	0	0	0	0	0	0	0	0	0
224	232	0	1209		58				1	0	334279	4	2	70	20	0	0	0	0	0	5	101	280	0	0	280	0	0	0	0	0	0	0	0	32	0	0	0	0	0	0	0	0	0	0	0	0	0	0
226	234	0	4531		22				0	0	320280	8	0	51	35	0	6	0	0	0	0	100	0	0	0	0	0	0	0	0	2	0	0	0	0	0	0	0	0	0	0	0	0	0	0	0	0	0	0
227	235	0	1243		17				1	1	344081	5	20	62	13	0	0	0	0	0	1	101	5000	0	0	5000	0	0	0	0	0	0	0	0	14	0	0	0	0	0	0	2	0	0	0	0	0	0	0
229	237	0	5615		8				0	0	339881	4	0	36	61	0	0	0	0	0	0	101	0	0	0	0	0	0	0	0	0	0	0	0	0	0	0	0	0	0	0	0	0	0	0	0	0	0	0
230	238	0	5011		10				0	0	330081	9	0	70	18	0	0	0	0	0	3	100	0	0	0	0	0	0	0	0	0	0	0	0	4	0	0	0	0	0	0	0	0	0	0	0	0	0	0
231	239	0	5437		5				0	0	325181	3	0	64	28	0	6	0	0	0	0	101	0	0	0	0	0	0	0	0	0	0	0	0	5	0	0	0	0	0	0	0	0	0	0	0	0	0	0
233	241	0	5927		2				0	0	306281	0	1	64	32	0	0	0	0	0	3	100	0	0	0	0	0	0	0	0	0	0	0	0	0	0	0	0	0	0	0	0	0	0	0	0	0	0	0
234	242	0	6248		6				0	0	338482	2	8	38	50	0	0	0	0	0	2	100	0	0	0	0	0	0	0	0	0	0	0	0	2	0	0	0	0	0	0	0	0	0	0	0	0	0	0
235	243	0	3700		26				0	0	336382	0	0	56	40	0	0	0	0	0	5	101	0	0	0	0	0	0	0	0	0	0	0	0	0	0	0	0	0	0	0	0	0	0	0	1	0	0	0
236	244	0	4233		40				0	0	331482	3	5	54	35	0	0	0	0	0	3	100	0	0	0	0	0	0	0	0	0	0	0	0	5	0	0	0	0	0	0	0	0	0	0	0	0	0	0
237	245	0	6674		33				0	0	325182	0	0	38	62	0	0	0	0	0	0	100	0	0	0	0	0	0	0	0	0	0	0	0	32	0	0	0	0	0	0	0	0	0	0	0	0	0	0
238	246	0	4487		90				0	0	322382	7	2	52	39	0	0	0	0	0	0	100	0	0	0	0	0	0	1	0	0	0	0	0	5	0	0	0	0	0	0	0	0	0	0	0	0	0	0
239	247	0	5053		0				0	0	316782	9	5	46	41	0	1	0	0	0	0	102	0	0	0	0	0	0	0	0	0	0	0	0	0	0	0	0	0	0	0	0	0	0	0	0	0	0	0
240	248	0	6598		5				0	0	313982	2	0	39	58	0	0	0	0	0	0	99	0	0	0	0	0	0	0	0	0	0	0	0	0	0	0	0	0	0	0	0	0	0	0	0	0	0	0
244	252	0	3851		2				0	0	316083	0	0	69	30	0	0	0	0	0	1	100	0	0	0	0	0	0	0	0	0	0	0	0	0	0	0	0	0	0	0	0	0	0	0	0	0	0	0
245	253	0	3811		3				0	0	315383	0	4	52	44	0	0	0	0	0	0	100	0	0	0	0	0	0	0	0	0	0	0	0	0	0	0	1	0	0	0	0	0	0	0	0	0	0	0
246	254	0	5840		28				0	0	334984	0	0	52	48	0	0	0	0	0	0	100	0	0	0	0	0	0	0	0	0	0	0	0	0	0	0	0	0	0	0	0	0	0	0	0	1	0	0
247	255	0	5622		18				0	0	330784	3	0	69	27	0	0	0	0	0	0	99	0	0	0	0	0	0	0	0	0	0	0	0	0	0	0	0	0	0	0	0	0	0	0	0	0	0	0
248	256	0	3799		10				0	0	311884	14	7	41	38	0	0	0	0	0	1	101	0	0	0	0	0	0	0	0	0	0	0	0	0	0	0	0	0	0	0	0	0	0	0	0	0	0	0
249	257	0	6014		2				0	0	313985	5	2	52	41	0	0	0	0	0	0	100	0	0	0	0	0	0	0	0	0	0	0	0	0	0	0	0	0	0	0	0	0	0	0	0	0	0	0
250	258	0	4288		140				0	0	344786	8	2	28	61	0	0	0	0	0	1	100	0	0	0	0	2	0	0	0	1	1	0	0	34	0	0	0	0	0	0	14	0	0	0	0	0	0	0
252	260	0	5679		18				0	0	338486	19	4	24	48	0	2	0	1	0	2	100	0	0	0	0	0	0	0	0	0	0	0	0	16	0	0	0	0	0	0	0	0	0	0	0	0	0	0
253	261	0	4154		2				0	0	317486	0	0	64	36	0	0	0	0	0	1	101	0	0	0	0	0	0	0	0	0	0	0	0	1	0	0	0	0	0	0	0	0	0	0	0	0	0	0
254	262	0	5333		7				0	0	313286	2	0	49	48	0	0	0	0	0	1	100	0	0	0	0	0	0	0	0	0	0	0	0	0	0	0	0	0	0	0	0	0	0	0	0	0	0	0
255	263	0	1291		18				1	1	335687	12	11	47	29	0	0	0	0	0	1	100	12000	1000	1000	10000	0	0	0	0	0	0	0	0	17	0	0	0	0	0	0	1	0	0	0	0	0	0	0
256	264	0	3708		4				0	0	318888	0	0	38	62	0	0	0	0	0	0	100	0	0	0	0	0	0	0	0	0	0	0	0	2	0	0	0	0	0	0	0	0	0	0	0	0	0	0
257	265	0	6683		42				0	0	313288	0	0	58	42	0	0	0	0	0	0	100	0	0	0	0	0	0	0	4	0	1	0	0	0	0	0	0	0	0	0	0	0	0	0	0	0	0	0
258	266	0	1319		16				1	0	349689	6	0	16	75	0	0	0	0	0	3	100	400	0	50	350	0	0	0	0	0	0	0	0	1	0	0	0	0	0	0	0	0	0	0	0	0	0	0
259	267	0	4584		0				0	0	332189	5	0	70	23	0	0	0	0	0	2	100	0	0	0	0	0	0	0	0	0	0	0	0	0	0	0	0	0	0	0	0	0	0	0	0	0	0	0
260	268	0	4222		2085				0	0	330789	19	0	51	19	0	0	0	0	0	12	101	0	0	0	0	1	0	0	15	1	3	0	0	42	0	1	17	0	8	0	0	3	4	1	0	0	0	0
261	269	0	6491		6				0	0	323089	6	1	55	39	0	0	0	0	0	0	101	0	0	0	0	0	0	0	0	0	0	0	0	0	0	0	0	0	1	0	0	0	0	0	0	0	0	0
262	270	0	4498		23				0	0	313289	0	0	47	53	0	0	0	0	0	0	100	0	0	0	0	0	0	1	0	0	0	0	0	0	0	0	0	0	0	0	0	0	0	0	0	0	0	0
263	271	0	3837		30				0	0	337790	1	0	65	33	0	0	0	0	0	1	100	0	0	0	0	0	0	0	0	1	0	0	0	3	0	0	0	0	0	0	0	0	0	0	0	0	0	0
264	272	0	5516		46				0	0	333590	0	0	58	42	0	0	0	0	0	0	100	0	0	0	0	0	0	1	0	0	0	0	0	1	0	0	0	0	0	0	0	0	0	1	0	0	0	0
265	273	0	3380		11				0	0	329390	0	0	67	31	0	0	0	0	0	2	100	0	0	0	0	0	0	0	0	0	0	0	0	1	0	0	0	0	0	0	0	0	0	0	0	0	0	0
266	274	0	4549		8				0	0	316790	9	3	43	45	0	0	0	0	0	0	100	0	0	0	0	0	0	0	0	0	0	0	0	0	0	0	0	0	0	0	0	0	0	0	0	0	0	0
267	275	0	5054		17				0	0	309090	11	0	20	63	0	6	0	0	0	0	100	0	0	0	0	0	0	0	0	0	0	0	0	0	0	0	0	0	0	0	0	0	0	0	0	0	0	0
268	276	0	5758		2				0	0	329391	0	0	61	39	0	0	0	0	0	1	101	0	0	0	0	0	0	0	0	0	0	0	0	0	0	0	0	0	0	0	0	0	0	0	0	0	0	0
269	277	0	6231		93				0	0	327291	6	7	50	36	0	0	0	0	0	1	100	0	0	0	0	0	0	1	0	0	0	0	0	0	0	0	0	0	0	0	0	0	0	0	0	0	1	0
270	278	0	6507		2				0	0	324491	0	0	39	59	0	0	0	0	0	1	99	0	0	0	0	0	0	0	0	0	0	0	0	0	0	0	0	0	0	0	0	0	0	0	0	0	0	0
271	279	0	6165		10				0	0	319591	6	0	67	27	0	0	0	0	0	0	100	0	0	0	0	0	0	0	0	0	0	0	0	9	0	0	0	0	0	0	0	0	0	0	0	0	0	0
273	281	0	5361		6				0	0	323792	0	0	43	56	0	0	0	0	0	1	100	0	0	0	0	0	0	0	1	0	0	0	0	0	0	0	0	0	0	0	0	0	0	0	0	0	0	0
275	283	0	3621		5				0	0	323093	0	0	70	31	0	0	0	0	0	0	101	0	0	0	0	0	0	0	0	0	0	0	0	0	0	0	0	0	0	0	0	0	0	0	0	0	0	0
276	284	0	1359		398				1	0	307693	9	7	33	42	0	8	0	1	0	1	101	650	0	0	650	5	0	5	5	0	3	0	0	0	0	0	0	0	0	0	0	0	0	0	0	0	0	0
278	286	0	6621		2				0	0	305593	1	0	51	47	0	0	0	0	0	1	100	0	0	0	0	0	0	0	0	0	0	0	0	0	0	0	0	0	0	0	0	0	0	0	0	0	0	0
279	287	0	6577		176				0	0	335694	20	0	45	29	0	4	0	0	0	2	100	0	0	0	0	0	0	0	0	0	0	0	0	0	0	0	0	0	0	0	0	0	0	0	1	1	0	0
280	288	0	6706		123				0	0	326594	9	0	41	49	0	0	0	0	0	1	100	0	0	0	0	0	0	1	1	0	0	0	0	0	0	0	0	0	0	0	0	0	0	0	0	0	0	0
281	289	0	4331		8				0	0	320294	0	0	73	27	0	0	0	0	0	0	100	0	0	0	0	0	0	0	0	0	0	0	0	1	0	0	0	0	0	0	0	1	0	0	0	0	0	0
282	290	0	1391		277				1	0	341295	0	0	61	11	0	0	0	0	0	28	100	50	0	50	0	0	0	0	0	0	0	0	1	3	0	0	0	0	0	0	1	0	0	1	1	0	0	1
284	292	0	1392		8				1	0	332895	0	0	92	7	0	0	0	0	0	1	100	2000	0	0	2000	0	0	0	0	0	0	0	0	0	0	0	0	0	0	0	0	0	0	0	0	0	0	0
285	293	0	4841		1				0	0	314695	0	8	48	43	0	0	0	0	0	1	100	0	0	0	0	0	0	0	0	0	0	0	0	0	0	0	0	0	0	0	0	0	0	0	0	0	0	0
286	294	0	4292		2				0	0	318896	6	3	72	19	0	0	0	0	0	1	101	0	0	0	0	0	0	0	1	0	0	0	0	0	0	0	0	0	0	0	0	0	0	0	0	0	0	0
287	295	0	4045		2				0	0	308396	0	0	39	61	0	0	0	0	0	1	101	0	0	0	0	0	0	0	0	0	0	0	0	0	0	0	0	0	0	0	0	0	0	0	0	0	0	0
289	297	0	1416		43				1	0	330097	1	0	95	3	0	0	0	0	0	0	99	2500	0	500	2000	0	0	1	0	1	0	0	0	2	0	0	0	0	0	0	0	0	0	0	0	0	2	0
290	298	0	3429		148				0	0	314697	6	6	36	53	0	0	0	0	0	1	102	0	0	0	0	0	0	0	1	1	0	0	0	0	0	0	0	0	0	0	0	0	0	0	0	0	0	0
291	299	0	5617		207				0	0	316798	19	0	22	50	0	0	0	0	0	10	101	0	0	0	0	0	0	0	3	0	0	0	0	6	0	0	0	0	0	0	0	0	0	0	0	0	0	0
292	300	0	4274		13				0	0	331499	2	0	47	51	0	0	0	0	0	0	100	0	0	0	0	0	0	0	0	0	0	0	0	0	0	0	0	0	0	0	0	0	0	0	0	0	0	0
293	301	0	5128		22				0	0	327999	15	0	61	25	0	0	0	0	0	0	101	0	0	0	0	0	0	0	0	0	0	0	0	1	0	0	0	0	0	0	0	0	0	0	0	0	0	0
294	302	0	6049		15				0	0	317499	2	0	60	36	0	0	0	0	0	2	100	0	0	0	0	0	0	0	0	0	0	0	0	0	0	0	0	0	0	0	0	0	0	0	0	0	0	0
295	303	0	3778		0				0	0	308399	0	0	51	49	0	0	0	0	0	0	100	0	0	0	0	0	0	0	0	0	0	0	0	0	0	0	0	0	0	0	0	0	0	0	0	0	0	0
296	304	0	4627		192				0	0	331500	0	0	51	46	0	0	0	0	0	3	100	0	0	0	0	2	0	0	0	0	0	0	0	2	0	0	0	0	0	0	0	0	0	0	0	0	0	0
297	305	0	6442		0				0	0	325200	4	2	50	43	0	0	0	0	0	0	99	0	0	0	0	0	0	0	0	0	0	0	0	0	0	0	0	0	0	0	0	0	0	0	0	0	0	0
298	306	0	6382		0				0	0	318200	4	0	67	30	0	0	0	0	0	0	101	0	0	0	0	0	0	0	0	0	0	0	0	0	0	0	0	0	0	0	0	0	0	0	0	0	0	0
300	308	0	4484		11				0	0	307700	1	0	40	51	0	0	0	0	0	8	100	0	0	0	0	0	0	0	0	0	0	0	0	0	0	0	0	0	0	0	0	0	0	0	0	0	0	0
301	309	0	4990		10				0	0	327301	20	1	69	10	0	0	0	0	0	1	101	0	0	0	0	0	0	0	0	0	0	0	0	2	0	0	0	0	0	0	0	0	0	0	0	0	0	0
302	310	0	6340		0				0	0	323801	2	2	46	47	0	4	0	0	0	0	101	0	0	0	0	0	0	0	0	0	0	0	0	0	0	0	0	0	0	0	0	0	0	0	0	0	0	0
304	312	0	1447		134				1	0	306301	5	0	7	87	0	0	0	0	0	1	100	900	0	0	900	0	0	0	0	0	0	0	0	0	0	0	0	0	0	0	0	0	0	0	0	0	0	0
305	313	0	1448		916				1	0	304901	29	0	0	61	1	0	0	0	6	3	100	1500	0	0	1500	9	0	17	7	9	0	0	0	0	0	0	0	0	0	0	0	0	1	0	0	0	0	1
306	314	0	5551		0				0	0	327302	8	0	35	57	0	0	0	0	0	0	100	0	0	0	0	0	0	0	0	0	0	0	0	0	0	0	0	0	0	0	0	0	0	0	0	0	0	0
307	315	0	6128		28				0	0	323802	2	1	66	23	0	7	0	0	0	1	100	0	0	0	0	0	0	0	0	0	0	0	0	0	0	0	0	0	0	0	0	0	0	0	0	0	0	0
308	316	0	5556		9				0	0	322402	3	4	46	47	0	0	0	0	0	0	100	0	0	0	0	0	0	0	0	0	0	0	0	0	0	0	0	0	0	0	0	0	0	0	0	0	0	0
309	317	0	1472		86				1	1	330103	0	0	1	0	0	0	0	0	98	0	99	3000	0	1000	2000	1	0	0	0	1	0	0	0	0	0	0	0	0	0	0	0	0	0	0	0	0	0	0
310	318	0	6461		3				0	0	325903	0	0	52	47	0	0	0	0	0	1	100	0	0	0	0	0	0	0	0	0	0	0	0	0	0	0	0	0	0	0	0	0	0	0	0	0	0	0
311	319	0	3853		224				0	0	316103	2	0	60	36	0	0	0	0	0	3	101	0	0	0	0	2	0	0	0	1	0	0	0	1	0	0	0	0	0	0	0	0	0	0	0	0	0	0
313	321	0	5613		13				0	0	311203	1	0	70	27	0	0	0	0	0	1	99	0	0	0	0	0	0	0	0	0	0	0	0	0	0	0	0	0	0	0	0	0	0	0	0	0	0	0
314	323	0	6486		2				0	0	317504	1	0	72	26	0	0	0	0	0	0	99	0	0	0	0	0	0	0	0	0	0	0	0	0	0	0	0	0	0	0	0	0	0	0	0	0	0	0
315	324	0	1498		2904				1	0	324505	25	0	39	35	0	0	0	0	0	1	100	600	0	0	600	16	0	22	30	17	9	0	1	0	0	0	0	0	0	0	0	3	1	0	2	7	3	4
316	325	0	4430		213				0	0	309805	1	0	69	27	0	0	0	0	0	3	100	0	0	0	0	2	0	0	1	1	1	0	0	0	0	0	12	0	0	0	0	2	0	0	0	0	0	0
317	326	0	3610		49				0	0	307705	2	0	51	46	0	0	0	0	0	0	99	0	0	0	0	0	1	1	1	0	0	0	0	1	0	0	0	0	0	0	0	0	0	0	0	0	0	0
318	327	0	4503		37				0	0	307005	2	0	37	60	0	0	0	0	0	1	100	0	0	0	0	0	0	0	1	0	0	0	1	0	0	0	0	0	0	0	0	0	0	0	0	0	0	0
320	329	0	4937		374				0	0	316106	1	0	49	50	0	1	0	0	0	0	101	0	0	0	0	0	0	3	5	4	2	0	0	0	0	0	0	0	0	0	0	0	1	0	0	0	0	0
322	331	0	6319		25				0	0	323807	3	0	53	44	0	0	0	0	0	1	101	0	0	0	0	0	0	0	0	0	0	0	0	0	0	0	0	0	0	0	0	0	0	0	0	0	0	0
323	332	0	6587		11				0	0	317507	8	0	58	34	0	0	0	0	0	1	101	0	0	0	0	0	0	0	0	0	0	0	1	2	0	0	0	0	0	0	0	0	0	0	0	0	0	0
324	333	0	3435		5				0	0	321708	3	1	47	48	0	0	0	0	0	2	101	0	0	0	0	0	0	0	0	0	0	0	0	0	0	0	0	0	0	0	0	0	0	0	0	0	0	0
325	334	0	5672		1				0	0	318208	4	0	35	61	0	0	0	0	0	0	100	0	0	0	0	0	0	0	0	0	0	0	0	0	0	0	0	0	0	0	0	0	0	0	0	0	0	0
326	335	0	1541		46				1	0	318909	6	0	34	59	0	0	0	0	0	1	100	200	0	0	200	0	1	0	0	0	0	0	0	0	0	0	0	0	0	0	0	0	0	0	0	0	0	0
327	336	0	6509		181				0	0	315409	3	0	37	59	0	0	0	0	0	2	101	0	0	0	0	1	2	2	1	0	0	0	0	0	0	0	0	0	0	0	0	0	0	0	0	0	0	1
328	337	0	1542		867				1	1	314709	21	0	41	37	0	0	0	0	0	2	101	4500	0	2000	2500	4	4	6	3	4	4	0	1	0	0	0	0	0	0	0	0	0	0	0	1	1	0	3
329	338	0	1543		70				1	0	310509	7	0	44	49	0	0	0	0	0	0	100	1000	0	0	1000	0	0	1	0	0	2	0	0	0	0	0	0	0	0	0	0	0	0	0	0	0	0	0
330	339	0	5021		434				0	0	322411	6	0	65	27	0	0	0	0	0	3	101	0	0	0	0	9	0	0	7	1	1	0	0	0	0	0	0	0	0	0	0	1	0	0	0	0	3	0
331	340	0	4405		75				0	0	321012	16	0	26	55	0	3	0	1	0	0	101	0	0	0	0	0	1	0	1	2	0	0	0	0	0	0	0	0	0	0	0	0	0	0	0	1	0	0
332	341	0	3		44				1	0	388641	0	0	0	0	0	16	79	0	5	0	100	700	0	0	700	0	0	0	0	0	0	0	0	0	0	0	3	0	0	0	0	0	0	0	0	0	0	0
333	342	0	4		10				1	0	385843	0	0	0	0	95	5	0	0	0	0	100	200	0	0	200	0	0	0	0	0	0	0	0	0	0	0	0	0	0	0	0	0	0	0	0	0	0	0
334	343	0	9		10				1	0	390057	11	11	0	0	0	78	0	0	0	0	100	300	0	0	300	0	0	0	0	0	0	0	0	0	0	0	0	0	0	0	0	0	0	0	0	0	0	0
335	344	0	11		138				1	0	404063	0	0	0	0	0	100	0	0	0	0	100	200	0	0	200	0	0	0	0	0	0	0	0	0	0	0	0	0	0	0	0	0	0	0	0	0	0	0
336	345	0	15		72				1	0	371867	0	0	0	0	0	100	0	0	0	0	100	1000	0	0	1000	0	0	0	0	0	0	0	0	0	0	0	0	0	0	0	0	0	0	0	0	0	0	0
337	346	0	37		252				1	0	418087	24	1	0	49	0	0	0	26	0	0	100	600	0	0	600	14	0	0	0	0	0	0	0	6	0	0	0	0	1	0	0	0	0	0	0	0	0	0
338	347	0	68		582				1	0	401309	27	6	0	2	22	0	0	44	0	0	101	400	0	0	400	0	0	0	0	0	0	0	0	7	1	2	5	0	16	0	0	0	0	0	0	0	0	0
339	348	0	76		0				1	0	398515	15	21	0	0	19	44	0	1	0	0	100	1000	0	0	1000	0	0	0	0	0	0	0	0	0	0	0	0	0	0	0	0	0	0	0	0	0	0	0
340	349	0	97		9				1	0	356525	23	2	0	3	29	1	0	42	0	0	100	2500	200	300	2000	0	0	0	0	0	0	0	0	0	0	0	0	0	0	0	0	0	0	0	0	0	0	0
341	350	0	182		19				1	0	364957	0	41	0	0	52	7	0	0	0	0	100	1850	250	1000	600	0	0	0	0	0	0	0	0	0	0	0	1	0	0	0	0	0	0	0	0	0	0	0
342	351	0	187		0				1	1	405559	0	67	0	0	0	33	0	0	0	0	100	3000	0	0	3000	0	0	0	0	0	0	0	0	0	0	0	0	0	0	0	0	0	0	0	0	0	0	0
343	352	0	188		43				1	1	355159	0	60	0	0	39	1	0	0	0	0	100	5000	0	0	5000	0	0	0	0	1	0	0	0	0	0	0	4	0	0	0	0	0	0	0	0	0	0	0
344	353	0	195		17				1	0	404161	22	0	0	39	14	23	0	1	0	0	99	600	0	0	600	0	0	0	0	0	0	0	0	10	0	0	0	0	0	0	0	0	0	0	1	0	0	0
345	354	0	203		38				1	0	412563	0	0	0	0	100	0	0	0	0	0	100	1000	0	500	500	0	0	0	0	1	0	0	0	0	0	0	0	0	0	0	0	0	0	0	0	0	0	0
346	355	0	204		19				1	0	404163	32	2	0	11	53	2	0	0	0	0	100	700	0	0	700	1	0	0	0	0	0	0	0	1	0	0	0	0	0	0	0	0	0	0	0	0	0	0
347	356	0	205		14				1	1	360763	0	90	0	0	3	1	0	7	0	0	101	41600	600	27000	14000	0	0	0	0	0	0	0	0	0	0	0	0	0	0	0	0	0	0	0	0	0	0	0
348	357	0	211		32				1	1	353765	10	22	0	49	18	0	0	0	0	0	99	16000	0	0	16000	0	0	0	0	1	0	0	0	6	0	0	0	0	0	0	0	0	0	0	0	0	0	0
349	358	0	5100		13				0	0	414666	21	0	16	63	0	0	0	0	0	1	101	0	0	0	0	0	0	0	0	0	0	0	0	6	0	0	0	0	0	0	0	0	0	0	0	0	0	0
350	359	0	241		210				1	1	392971	21	0	0	8	71	0	0	0	0	0	100	8000	0	0	8000	0	0	0	0	0	0	0	0	0	0	0	0	0	0	0	0	0	0	0	0	0	0	0
351	360	0	251		577				1	1	350973	8	3	0	44	42	2	0	1	0	1	101	4000	500	0	3500	2	5	2	0	0	0	0	0	0	0	1	6	0	5	0	0	1	0	0	0	0	0	0
352	361	0	269		249				1	0	415377	8	20	0	71	0	1	0	1	0	0	101	600	0	0	600	15	0	0	0	3	0	0	0	0	0	0	0	0	0	0	0	0	0	0	0	0	0	0
353	362	0	270		239				1	0	402777	8	0	0	31	61	0	0	0	0	0	100	800	0	0	800	3	3	1	0	4	0	0	0	1	1	0	9	0	0	0	0	0	0	0	0	0	0	0
354	363	0	5489		92				0	0	416079	19	5	18	57	0	0	0	0	0	1	100	0	0	0	0	1	0	0	3	0	0	0	0	3	0	0	0	0	0	0	0	1	0	0	0	0	0	0
355	364	0	275		41				1	1	404179	52	2	0	44	0	0	0	0	0	2	100	5000	0	0	5000	0	0	0	0	0	0	0	0	29	0	0	0	0	0	0	3	0	0	0	0	0	0	0
356	365	0	276		18				1	0	380379	8	92	0	0	0	0	0	0	0	0	100	350	0	50	300	0	0	0	0	0	0	0	0	0	0	0	1	0	0	0	0	0	0	0	0	0	0	0
357	366	0	287		31				1	0	416781	6	12	10	70	0	0	0	0	0	2	100	2000	2000	0	0	0	0	0	0	1	0	0	0	2	0	0	0	0	0	0	0	0	0	0	0	0	0	0
358	367	0	5085		35				0	0	404181	4	0	62	32	0	0	0	0	0	1	99	0	0	0	0	0	0	0	0	0	0	0	0	6	1	0	0	0	0	0	1	0	0	0	0	0	0	0
359	368	0	3886		2				0	0	416782	1	4	40	55	0	0	0	0	0	0	100	0	0	0	0	0	0	0	0	0	0	0	0	0	0	0	0	0	0	0	0	0	0	0	0	0	0	0
360	369	0	296		189				1	1	413983	32	8	10	48	0	0	0	2	0	2	102	52000	0	4000	48000	10	0	0	0	1	0	0	0	4	0	0	0	0	0	0	0	1	0	0	0	0	1	0
361	370	0	297		59				1	0	405583	9	0	17	67	0	5	0	1	0	2	101	1700	200	0	1500	0	0	0	1	0	0	0	0	20	0	0	1	0	0	0	0	0	0	0	0	0	0	0
362	371	0	5492		51				0	0	405584	8	4	64	23	0	0	0	0	0	1	100	0	0	0	0	0	0	0	1	0	0	0	0	5	0	0	0	0	0	0	0	0	0	0	0	0	0	0
363	372	0	304		32				1	1	402785	20	0	3	73	4	0	0	0	0	0	100	3000	0	3000	0	0	0	0	0	0	0	0	0	6	0	0	0	0	0	0	2	0	0	0	0	0	0	0
364	373	0	312		134				1	0	394387	3	2	0	10	85	0	0	0	0	0	100	1500	0	0	1500	1	0	1	0	1	0	0	0	0	0	0	0	0	0	0	0	0	0	0	0	0	2	0
365	374	0	313		23				1	0	385987	24	2	0	62	10	0	0	0	0	2	100	2000	2000	0	0	0	0	0	0	0	0	0	0	12	0	0	0	0	0	0	0	0	0	0	0	0	0	0
366	375	0	314		503				1	0	373387	15	11	0	73	0	0	0	0	0	1	100	500	0	0	500	8	1	1	3	0	0	0	1	79	0	0	0	0	1	0	0	0	0	1	0	0	0	1
367	376	0	320		48				1	1	384589	23	0	3	75	0	0	0	0	0	0	101	10000	0	5000	5000	0	0	0	0	0	0	0	0	27	0	0	0	0	0	0	0	0	0	0	0	0	0	0
368	377	0	321		461				1	1	383189	28	0	0	69	0	0	0	0	0	2	99	11900	400	3500	8000	0	0	0	0	0	0	0	0	14	0	0	0	0	0	0	0	0	0	0	0	0	0	0
369	378	0	331		1				1	1	408391	8	0	60	31	0	0	0	0	0	1	100	6500	0	0	6500	0	0	0	0	0	0	0	0	0	0	0	0	0	0	0	0	0	0	0	0	0	0	0
370	379	0	332		73				1	0	404191	22	0	42	35	0	0	0	1	0	0	100	2500	0	0	2500	0	0	0	0	0	0	0	0	73	0	0	0	0	0	0	31	0	0	0	0	0	0	0
371	380	0	333		153				1	0	383191	41	0	3	52	0	0	0	0	0	4	100	1900	0	400	1500	1	0	0	0	1	0	0	0	71	0	0	0	0	0	0	0	1	1	0	0	0	0	0
372	381	0	3481		0				0	0	413993	11	1	36	51	1	0	0	0	0	1	101	0	0	0	0	0	0	0	0	0	0	0	0	0	0	0	0	0	0	0	0	0	0	0	0	0	0	0
373	382	0	349		474				1	0	378993	42	19	2	13	0	0	0	24	0	0	100	1500	100	0	1400	11	0	1	2	1	0	0	0	71	0	0	2	0	0	0	4	0	0	0	0	0	0	0
374	383	0	360		20				1	0	409795	8	0	60	30	0	0	0	0	0	2	100	2300	300	0	2000	0	0	0	0	0	0	0	0	1	0	0	0	0	0	0	0	0	0	0	0	0	0	0
375	384	0	361		42				1	0	406995	12	50	38	0	0	0	0	0	0	0	100	50	0	0	50	0	0	0	0	0	0	0	0	0	0	0	0	0	0	0	0	0	0	0	0	0	0	0
376	385	0	362		11				1	0	405595	43	0	40	10	0	0	0	0	0	6	99	400	50	50	300	0	0	0	0	0	0	0	0	7	0	0	0	0	0	0	0	0	0	0	0	0	0	0
377	386	0	363		36				1	0	402795	1	0	2	97	0	0	0	0	0	0	100	450	200	0	250	0	0	0	0	0	0	0	0	1	0	5	1	0	5	0	0	0	0	0	0	0	0	0
378	387	0	364		457				1	1	399995	23	10	11	55	0	0	0	0	0	0	99	21000	2000	7000	12000	4	4	5	3	3	0	0	0	6	0	0	0	0	0	0	0	0	0	1	0	0	0	0
379	388	0	4620		92				0	0	383195	10	0	49	39	0	0	0	2	0	0	100	0	0	0	0	0	0	0	0	0	0	0	0	88	0	0	0	0	0	0	0	0	0	0	0	0	0	0
381	390	0	6511		22				0	0	406997	7	6	66	20	0	0	0	0	0	1	100	0	0	0	0	0	0	0	0	0	0	0	0	0	0	0	0	0	0	0	0	0	0	0	0	0	0	0
382	391	0	373		0				1	0	405597	1	0	82	17	0	0	0	0	0	1	101	350	0	50	300	0	0	0	0	0	0	0	0	0	0	0	0	0	0	0	0	0	0	0	0	0	0	0
383	392	0	374		72				1	0	404197	0	0	66	34	0	0	0	0	0	0	100	400	0	0	400	0	0	0	0	0	0	0	0	44	0	0	0	0	0	0	0	0	0	0	0	0	0	0
384	393	0	375		6				1	0	398597	7	8	0	68	18	0	0	0	0	0	101	700	200	0	500	0	0	0	0	0	0	0	0	1	0	0	0	0	0	0	0	0	0	0	0	0	0	0
385	394	0	4323		0				0	0	403498	9	0	39	51	0	0	0	0	0	0	99	0	0	0	0	0	0	0	0	0	0	0	0	0	0	0	0	0	0	0	0	0	0	0	0	0	0	0
386	395	0	3723		123				0	0	404199	6	0	55	37	0	0	0	0	0	2	100	0	0	0	0	0	0	0	0	0	0	0	0	120	0	0	0	0	0	0	0	0	0	0	0	0	0	0
387	396	0	397		0				1	1	400001	8	48	10	33	0	0	0	0	0	0	99	8150	0	350	7800	0	0	0	0	0	0	0	0	0	0	0	0	0	0	0	0	0	0	0	0	0	0	0
388	397	0	409		1937				1	0	409803	11	1	69	5	0	0	0	0	0	15	101	700	0	0	700	0	0	0	12	0	1	0	0	11	0	0	0	0	0	0	1	5	2	6	0	0	0	3
389	398	0	4867		4				0	0	396503	0	0	61	39	0	0	0	0	0	0	100	0	0	0	0	0	0	0	0	0	0	0	0	0	0	3	0	0	3	0	0	0	0	0	0	0	0	0
390	399	0	410		1				1	1	395803	10	0	81	7	0	2	0	0	0	0	100	18300	300	6000	12000	0	0	0	0	0	0	0	0	1	0	0	0	0	0	0	0	0	0	0	0	0	0	0
391	400	0	429		57				1	0	419605	10	7	16	59	0	0	0	0	0	7	99	250	0	0	250	0	0	0	1	1	0	0	0	19	0	0	0	0	0	0	0	1	0	0	0	0	0	0
392	401	0	6055		10				0	0	406305	21	11	26	41	0	0	0	0	0	0	99	0	0	0	0	0	0	0	0	0	0	0	0	10	0	0	0	0	0	0	0	0	0	0	0	0	0	0
394	403	0	430		20				1	0	401405	23	11	53	11	0	0	0	0	0	1	99	500	100	200	200	0	0	0	0	0	0	0	0	19	0	0	0	0	0	0	9	0	0	0	0	0	0	0
395	404	0	431		0				1	0	397205	7	13	79	1	0	0	0	0	0	0	100	500	0	0	500	0	0	0	0	0	0	0	0	0	0	0	0	0	0	0	0	0	0	0	0	0	0	0
396	405	0	432		44				1	0	386005	0	8	0	0	32	60	0	0	0	0	100	800	0	0	800	0	0	2	0	0	0	0	0	0	0	0	0	0	0	0	0	0	0	0	0	0	0	0
397	406	0	4334		1				0	0	409806	6	12	48	15	9	10	0	0	0	0	100	0	0	0	0	0	0	0	0	0	0	0	0	0	0	0	0	0	0	0	0	0	0	0	0	0	0	0
398	407	0	446		2078				1	0	401407	16	0	39	21	0	0	0	0	0	25	101	1500	0	0	1500	2	0	0	3	0	0	0	0	53	0	0	8	0	1	0	8	2	2	4	0	0	0	1
399	408	0	447		143				1	0	393007	20	53	0	26	0	1	0	0	0	0	100	1000	1000	0	0	12	0	0	0	0	0	0	0	4	0	0	0	0	0	0	0	0	0	0	0	0	0	0
400	409	0	4464		28				0	0	416808	6	0	48	43	0	0	0	0	0	3	100	0	0	0	0	0	0	0	0	0	0	0	0	11	0	0	0	0	0	0	1	0	0	0	0	0	0	0
401	410	0	4799		79				0	0	402808	8	0	68	18	0	0	0	0	0	5	99	0	0	0	0	0	0	0	0	0	0	0	0	10	0	0	1	0	0	0	1	0	0	0	0	0	0	0
403	412	0	469		78				1	1	415409	18	7	0	66	3	2	0	3	0	2	101	3000	0	1500	1500	2	0	0	0	2	0	0	0	7	0	0	0	0	0	0	1	0	0	0	0	0	0	0
404	413	0	4041		3				0	0	388809	12	12	38	38	0	0	0	0	0	0	100	0	0	0	0	0	0	0	0	0	0	0	0	1	0	0	0	0	0	0	0	0	0	0	0	0	0	0
405	414	0	3567		0				0	0	407710	1	0	53	45	0	0	0	0	0	0	99	0	0	0	0	0	0	0	0	0	0	0	0	0	0	0	0	0	0	0	0	0	0	0	0	0	0	0
406	415	0	5649		54				0	0	394410	0	0	66	33	0	0	0	0	0	1	100	0	0	0	0	0	0	1	0	0	0	0	0	0	0	0	0	0	0	0	0	0	0	0	0	0	0	0
408	417	0	4636		3				0	0	408411	12	0	51	36	1	0	0	0	0	1	101	0	0	0	0	0	0	0	0	0	0	0	0	1	0	0	0	0	0	0	0	0	0	0	0	0	0	0
409	418	0	488		3198				1	1	397211	12	6	56	4	0	0	0	12	0	9	99	8000	0	0	8000	0	0	2	29	0	0	0	0	45	0	0	0	0	0	0	9	0	9	8	0	0	0	2
410	419	0	489		0				1	1	390211	25	13	49	13	0	0	0	0	0	0	100	4100	0	0	4100	0	0	0	0	0	0	0	0	0	0	0	0	0	0	0	0	0	0	0	0	0	0	0
411	420	0	490		171				1	0	388811	18	0	12	68	0	0	0	2	0	0	100	400	0	0	400	0	0	0	0	0	0	0	0	29	0	0	1	0	0	0	12	0	0	0	0	0	0	0
413	422	0	501		6				1	0	409813	1	9	0	90	0	0	0	0	0	0	100	350	0	0	350	0	0	0	0	0	0	0	0	0	0	0	0	0	0	0	0	0	0	0	0	0	0	0
414	423	0	502		110				1	1	395813	27	0	65	2	0	0	0	6	0	0	100	4200	200	0	4000	0	0	0	0	0	0	0	0	100	0	0	1	0	0	0	17	0	0	0	0	0	0	0
415	424	0	503		343				1	0	390213	38	0	30	33	0	0	0	0	0	0	101	500	0	0	500	0	0	0	1	0	0	0	0	130	1	0	0	0	0	0	52	0	0	1	0	0	0	0
416	425	0	504		28				1	1	388813	21	0	49	30	0	0	0	0	0	0	100	17200	0	200	17000	0	0	0	0	0	0	0	0	17	0	0	0	0	0	0	0	0	0	0	0	0	0	0
417	426	0	3505		7				0	0	388113	7	0	35	58	0	0	0	0	0	0	100	0	0	0	0	0	0	0	0	0	0	0	0	0	0	0	0	0	0	0	0	0	0	0	0	0	0	0
418	427	0	505		67				1	0	379013	1	26	0	28	40	6	0	0	0	0	101	1300	0	700	600	0	0	0	0	0	0	0	0	0	0	0	0	0	0	0	0	0	0	0	0	0	0	0
419	428	0	5819		3				0	0	412615	7	0	33	59	0	0	0	0	0	1	100	0	0	0	0	0	0	0	0	0	0	0	0	3	0	0	0	0	0	0	0	0	0	0	0	0	0	0
420	429	0	518		61				1	0	393015	18	14	68	0	0	0	0	0	0	0	100	1200	0	0	1200	0	0	0	0	0	0	0	0	16	0	0	1	0	1	0	3	0	0	0	0	0	0	0
421	430	0	3580		17				0	0	388115	2	0	58	40	0	0	0	0	0	0	100	0	0	0	0	0	0	0	0	0	0	0	1	2	0	0	2	0	0	0	0	0	0	0	0	0	0	0
422	431	0	519		227				1	1	374815	8	25	0	3	58	6	0	0	0	0	100	4000	1000	0	3000	0	0	0	0	0	0	0	0	3	0	0	0	0	0	0	0	0	0	0	0	0	0	0
423	432	0	4760		54				0	0	401416	5	0	53	41	0	0	0	0	0	2	101	0	0	0	0	0	0	0	0	0	0	0	0	8	0	0	0	0	0	0	2	0	0	0	0	0	0	0
424	433	0	6199		3				0	0	395816	16	0	67	16	0	0	0	0	0	1	100	0	0	0	0	0	0	0	0	0	0	0	0	1	0	0	0	0	0	0	0	0	0	0	0	0	0	0
425	434	0	6012		3				0	0	413317	5	1	58	36	0	0	0	0	0	0	100	0	0	0	0	0	0	0	0	0	0	0	0	2	0	0	0	0	0	0	1	0	0	0	0	0	0	0
426	435	0	533		43				1	0	405617	5	0	81	9	0	0	0	0	4	1	100	100	0	100	0	0	0	0	0	0	0	0	0	1	0	0	1	0	0	0	1	0	0	0	0	0	0	0
427	436	0	4558		156				0	0	401417	2	0	54	41	0	0	0	0	0	4	101	0	0	0	0	0	0	0	0	0	0	0	1	3	0	0	0	0	0	0	1	0	0	0	0	0	0	0
428	437	0	4935		88				0	0	388817	19	0	43	36	0	0	0	0	0	1	99	0	0	0	0	0	0	0	0	0	0	0	0	29	0	0	0	0	0	0	1	0	0	0	0	0	0	0
429	438	0	534		0				1	0	386017	1	3	24	71	0	0	0	0	0	1	100	1000	1000	0	0	0	0	0	0	0	0	0	0	0	0	0	0	0	0	0	0	0	0	0	0	0	0	0
430	439	0	535		162				1	1	384617	41	2	0	57	0	0	0	0	0	0	100	60000	0	0	60000	0	0	0	0	0	0	0	0	3	0	0	0	0	0	0	0	0	0	0	0	0	0	0
431	440	0	5106		24				0	0	391618	9	10	69	12	0	0	0	0	0	1	101	0	0	0	0	0	0	0	0	0	0	0	0	12	0	0	0	0	0	0	0	0	0	0	0	0	0	0
432	441	0	5289		12				0	0	419619	0	0	59	38	0	0	0	0	0	3	100	0	0	0	0	0	0	0	0	0	0	0	0	0	0	0	2	0	0	0	0	0	0	0	0	0	0	0
433	442	0	553		4				1	1	414019	2	0	75	21	0	0	0	0	0	3	101	5000	0	500	4500	0	0	0	0	0	0	0	0	1	0	0	1	0	0	0	0	0	0	0	0	0	0	0
434	443	0	4040		9				0	0	419620	0	0	70	30	0	0	0	0	0	0	100	0	0	0	0	0	0	0	0	0	0	0	0	0	0	0	0	0	0	0	0	0	0	0	0	0	0	0
435	444	0	6215		4				0	0	413320	21	0	39	39	0	0	0	0	0	0	99	0	0	0	0	0	0	0	0	0	0	0	0	4	0	0	0	0	0	0	0	0	0	0	0	0	0	0
436	445	0	5803		3				0	0	413321	0	0	72	28	0	0	0	0	0	0	100	0	0	0	0	0	0	0	0	0	0	0	0	1	0	0	0	0	0	0	0	0	0	0	0	0	0	0
437	446	0	6600		16				0	0	392321	19	0	63	17	0	0	0	1	0	0	100	0	0	0	0	0	0	0	0	0	0	0	0	10	0	0	0	0	0	0	2	0	0	0	0	0	0	0
438	447	0	4486		46				0	0	386022	17	4	18	47	11	0	0	0	0	2	99	0	0	0	0	0	0	0	0	0	0	0	0	21	0	0	0	0	0	0	2	0	0	0	0	0	0	0
439	448	0	574		2				1	0	419623	1	0	36	62	0	0	0	0	0	1	100	1300	500	0	800	0	0	0	0	0	0	0	0	0	0	0	0	0	0	0	0	0	0	0	0	0	0	0
440	449	0	575		643				1	0	411223	6	0	81	10	0	0	0	0	0	3	100	1100	0	0	1100	0	4	14	9	3	1	0	0	14	0	0	0	0	0	0	1	1	1	1	0	0	0	0
441	450	0	4673		174				0	0	393723	15	0	64	15	0	0	0	0	0	6	100	0	0	0	0	0	0	0	0	0	0	0	0	83	0	0	0	0	0	0	44	0	0	0	0	0	0	0
442	451	0	576		99				1	1	381823	2	2	1	28	67	0	0	0	0	0	100	4000	500	1500	2000	0	0	0	0	0	1	0	0	0	0	0	0	0	0	0	0	0	0	0	0	0	0	1
443	452	0	5929		37				0	0	408424	9	0	36	54	0	0	0	0	0	1	100	0	0	0	0	0	0	0	0	0	0	0	0	0	0	0	0	0	4	0	0	0	0	0	0	0	0	0
444	453	0	6485		36				0	0	402824	20	0	65	14	0	0	0	0	0	0	99	0	0	0	0	0	0	0	0	0	0	0	0	21	0	0	0	0	0	0	1	0	0	0	0	0	0	0
445	454	0	591		0				1	1	393025	19	0	45	31	0	0	0	1	0	4	100	12000	500	4000	7500	0	0	0	0	0	0	0	0	0	0	0	0	0	0	0	0	0	0	0	0	0	0	0
446	455	0	592		5				1	0	387425	6	0	65	29	0	0	0	0	0	1	101	800	0	0	800	0	0	0	0	0	0	0	0	5	0	0	0	0	0	0	1	0	0	0	0	0	0	0
448	457	0	5905		108				0	0	388126	3	0	63	31	0	0	0	0	0	4	101	0	0	0	0	1	0	1	0	1	0	0	0	4	0	0	0	0	0	0	0	0	0	1	0	0	0	0
450	459	0	603		47				1	0	398627	10	1	19	67	0	0	0	0	0	3	100	300	300	0	0	0	0	0	0	1	0	0	0	2	0	0	0	0	0	0	1	0	0	0	0	0	0	0
451	460	0	6695		1001				0	0	416828	3	11	73	12	0	0	0	0	0	1	100	0	0	0	0	2	1	8	12	9	5	0	1	5	0	0	0	0	0	0	2	0	0	2	0	1	0	0
452	461	0	5879		3				0	0	409829	3	0	31	58	8	0	0	0	0	0	100	0	0	0	0	0	0	0	0	0	0	0	0	0	0	0	0	0	0	0	0	0	0	0	0	0	0	0
453	462	0	619		5				1	0	379029	0	29	0	12	59	0	0	0	0	0	100	150	0	0	150	1	1	0	0	0	0	0	0	0	0	0	0	0	0	0	0	0	0	0	0	0	0	0
454	463	0	3825		86				0	0	419631	13	0	66	10	0	0	0	0	0	11	100	0	0	0	0	0	0	0	0	0	0	0	0	0	0	0	0	0	0	0	0	0	0	0	0	0	0	0
455	464	0	3460		4				0	0	416832	6	0	63	30	0	0	0	0	0	0	99	0	0	0	0	0	0	0	0	0	0	0	0	0	0	0	0	0	0	0	0	0	0	0	0	0	0	0
456	465	0	4999		12				0	0	405633	5	0	66	26	0	0	0	0	0	4	101	0	0	0	0	0	0	0	0	1	0	0	0	3	0	0	1	0	0	0	0	0	0	0	0	0	0	0
457	466	0	634		0				1	0	391633	7	2	21	69	0	0	0	1	0	0	100	800	100	100	600	0	0	0	0	0	0	0	0	0	0	0	0	0	0	0	0	0	0	0	0	0	0	0
458	467	0	4877		3326				0	0	383233	11	0	44	45	0	0	0	0	0	1	101	0	0	0	0	0	1	7	31	4	0	0	0	21	0	0	13	0	0	0	0	1	5	9	0	0	0	1
459	468	0	5506		101				0	0	382533	15	0	67	16	2	0	0	0	0	0	100	0	0	0	0	0	0	2	3	1	0	0	0	5	0	0	0	0	0	0	0	0	0	0	0	0	0	0
460	469	0	635		0				1	1	376233	0	20	0	1	47	33	0	0	0	0	101	7500	0	1500	6000	0	0	0	0	0	0	0	0	0	0	0	0	0	0	0	0	0	0	0	0	0	0	0
461	470	0	5796		6				0	0	393034	5	0	67	26	0	0	0	0	0	3	101	0	0	0	0	0	0	0	0	0	0	0	0	0	0	0	0	0	0	0	0	1	0	0	0	0	0	0
462	471	0	3833		52				0	0	388834	0	0	65	33	0	0	0	0	0	2	100	0	0	0	0	0	0	0	0	0	0	0	0	0	0	0	0	0	0	0	0	0	0	0	0	0	0	0
464	473	0	649		23				1	0	412635	22	3	65	8	0	0	0	0	0	2	100	1750	0	50	1700	0	0	0	0	2	0	0	0	2	0	0	0	0	0	0	0	0	0	0	0	0	0	0
465	474	0	650		0				1	0	405635	3	0	89	7	0	0	0	0	0	2	101	2500	0	0	2500	0	0	0	0	0	0	0	0	0	0	0	0	0	0	0	0	0	0	0	0	0	0	0
466	475	0	651		1				1	1	384635	28	0	52	20	0	0	0	0	0	0	100	6700	200	4000	2500	0	0	0	0	0	0	0	0	1	0	0	0	0	0	0	0	0	0	0	0	0	0	0
467	476	0	652		3				1	1	379035	0	8	0	62	29	0	0	0	0	0	99	16600	600	5000	11000	0	0	0	0	0	0	0	0	1	1	0	0	0	0	0	1	0	0	0	0	0	0	0
468	477	0	671		1207				1	1	404237	0	0	87	11	0	0	0	0	0	2	100	13000	0	0	13000	6	3	18	6	6	0	0	0	1	0	0	0	0	0	0	0	1	2	1	3	2	0	2
469	478	0	3899		0				0	0	393737	14	0	46	39	0	0	0	0	0	2	101	0	0	0	0	0	0	0	0	0	0	0	0	0	0	0	0	0	0	0	0	0	0	0	0	0	0	0
470	479	0	4823		0				0	0	388837	7	1	30	61	1	0	0	0	0	0	100	0	0	0	0	0	0	0	0	0	0	0	0	0	0	0	0	0	0	0	0	0	0	0	0	0	0	0
471	480	0	672		24094				1	1	381837	34	1	34	17	0	1	0	13	0	0	100	8000	500	1500	6000	229	0	177	127	114	5	1	0	122	0	0	3	0	1	0	0	17	6	3	41	2	32	13
472	481	0	673		485				1	0	372037	1	4	0	20	76	0	0	0	0	0	101	2500	0	1500	1000	0	1	1	0	0	0	2	0	0	0	0	0	0	0	0	0	0	1	0	1	0	9	0
473	482	0	5218		630				0	0	411938	13	0	20	63	0	0	0	0	0	3	99	0	0	0	0	0	0	1	1	0	0	0	0	108	0	0	3	1	1	0	24	0	0	0	0	0	0	0
474	483	0	5316		1				0	0	390238	6	0	57	37	0	0	0	0	0	0	100	0	0	0	0	0	0	0	0	0	0	0	0	0	0	0	0	0	0	0	0	0	0	0	0	0	0	0
475	484	0	6218		10				0	0	414739	5	0	70	23	0	0	0	0	0	2	100	0	0	0	0	0	0	0	0	1	0	0	0	0	0	0	0	0	0	0	0	0	0	0	0	0	0	0
476	485	0	3870		177				0	0	410539	10	0	57	16	0	0	0	0	0	18	101	0	0	0	0	0	0	0	0	0	0	0	0	7	0	0	27	0	1	0	1	0	0	0	0	0	0	0
478	487	0	4893		30				0	0	378339	7	1	56	36	0	0	0	0	0	0	100	0	0	0	0	0	0	0	0	0	0	0	0	2	0	0	0	0	0	0	0	0	0	0	0	0	0	0
479	488	0	4452		7				0	0	414740	9	0	44	43	0	0	0	0	0	3	99	0	0	0	0	0	0	0	0	0	0	0	0	7	0	0	0	0	0	0	0	0	0	0	0	0	0	0
480	489	0	4695		4				0	0	412640	6	0	40	50	0	0	0	0	0	5	101	0	0	0	0	0	0	0	0	0	0	0	0	1	0	0	0	0	0	0	0	0	0	0	0	0	0	0
481	490	0	6267		612				0	0	402140	1	0	69	12	0	0	0	0	4	15	101	0	0	0	0	0	0	1	1	0	1	0	0	18	0	0	7	0	2	0	0	2	1	1	0	0	0	0
482	491	0	4771		59				0	0	381840	6	0	40	46	0	0	0	0	0	8	100	0	0	0	0	0	0	0	0	0	0	0	0	55	0	0	0	0	0	0	3	0	0	0	0	0	0	0
483	492	0	696		886				1	1	414041	28	0	3	68	0	0	0	0	0	0	99	8900	500	400	8000	0	0	1	1	0	0	0	0	10	0	2	5	1	3	0	0	0	0	0	0	1	0	1
484	493	0	697		23				1	0	404241	3	2	66	27	0	0	0	0	0	2	100	1000	0	0	1000	0	0	0	0	0	0	0	0	0	0	0	0	0	0	0	0	0	0	0	0	0	0	0
485	494	0	698		9				1	1	379041	24	0	43	33	0	0	0	0	0	0	100	13800	800	3000	10000	0	0	0	0	0	0	0	0	4	0	0	0	0	0	0	0	0	0	0	0	0	0	0
486	495	0	3911		5				0	0	414742	4	0	44	52	0	0	0	0	0	0	100	0	0	0	0	0	0	0	0	0	0	0	0	4	0	0	0	0	0	0	0	0	0	0	0	0	0	0
487	496	0	5109		1				0	0	414042	18	0	19	57	3	0	0	1	0	3	101	0	0	0	0	0	0	0	0	0	0	0	0	0	0	0	0	0	0	0	0	0	0	0	0	0	0	0
488	497	0	5986		8366				0	0	408442	2	0	66	25	0	0	0	0	0	7	100	0	0	0	0	30	0	37	29	14	2	3	0	0	0	0	0	0	2	0	0	12	11	23	0	2	0	6
490	499	0	4459		3				0	0	392342	1	4	37	58	0	0	0	0	0	1	101	0	0	0	0	0	0	0	0	0	0	0	0	0	0	0	0	0	0	0	0	0	0	0	0	0	0	0
491	500	0	6292		2				0	0	416143	6	0	47	47	0	0	0	0	0	0	100	0	0	0	0	0	0	0	0	0	0	0	0	1	0	0	0	0	0	0	1	0	0	0	0	0	0	0
492	501	0	4689		2				0	0	412643	4	3	52	41	0	0	0	0	0	0	100	0	0	0	0	0	0	0	0	0	0	0	0	0	0	0	0	0	0	0	0	0	0	0	0	0	0	0
493	502	0	4736		0				0	0	388843	5	0	44	44	8	0	0	0	0	0	101	0	0	0	0	0	0	0	0	0	0	0	0	0	0	0	0	0	0	0	0	0	0	0	0	0	0	0
494	503	0	3760		118				0	0	387443	12	2	63	22	0	0	0	0	0	1	100	0	0	0	0	0	0	0	0	0	0	0	0	78	0	0	0	0	0	0	11	0	0	0	0	0	0	0
495	504	0	4277		5				0	0	383243	14	0	65	21	0	0	0	0	0	0	100	0	0	0	0	0	0	0	0	0	0	0	0	0	0	0	0	0	0	0	0	0	0	0	0	0	0	0
496	505	0	722		2				1	0	380443	48	0	12	29	0	12	0	0	0	0	101	1000	0	0	1000	0	0	0	0	0	0	0	0	1	0	0	0	0	0	0	0	0	0	0	0	0	0	0
497	506	0	723		12				1	0	379043	1	1	52	45	0	0	0	0	0	1	100	1600	0	200	1400	0	0	0	0	0	0	0	0	3	0	0	0	0	0	0	0	0	0	0	0	0	0	0
498	507	0	3662		21				0	0	404244	6	4	73	13	0	0	0	0	4	0	100	0	0	0	0	0	0	0	0	0	0	0	0	0	0	0	2	0	0	0	0	0	0	0	0	0	0	0
499	508	0	750		1741				1	0	418245	1	0	36	30	0	0	0	0	32	0	99	1000	0	0	1000	1	0	0	0	1	0	0	0	11	0	41	4	6	352	1	0	0	0	0	0	0	0	0
500	509	0	5760		3				0	0	416145	2	0	59	38	0	0	0	0	0	1	100	0	0	0	0	0	0	0	0	0	0	0	0	1	0	0	0	0	0	0	1	0	0	0	0	0	0	0
501	510	0	751		130				1	0	351045	7	5	0	32	0	51	0	5	0	0	100	250	250	0	0	1	0	0	0	0	0	0	0	3	1	0	3	0	0	0	0	0	0	0	0	0	0	0
502	511	0	6624		103				0	0	408446	1	0	73	11	0	0	0	0	0	16	101	0	0	0	0	0	0	2	1	0	0	0	0	0	0	0	0	0	0	0	0	1	0	0	0	0	0	0
503	512	0	3620		3				0	0	380446	7	0	67	25	0	0	0	0	0	2	101	0	0	0	0	0	0	0	0	0	0	0	0	3	0	0	0	0	0	0	1	0	0	0	0	0	0	0
504	514	0	766		6				1	1	418247	1	0	35	62	0	0	0	0	0	2	100	3000	0	0	3000	0	0	0	0	0	0	0	0	1	0	0	0	0	0	0	0	0	0	0	0	0	0	0
505	515	0	6656		125				0	0	417547	10	0	27	59	0	0	0	0	0	5	101	0	0	0	0	0	0	0	0	0	0	0	0	15	0	0	14	0	2	0	6	0	0	0	0	0	0	0
506	516	0	4121		12				0	0	413347	6	0	45	38	7	0	0	0	0	5	101	0	0	0	0	0	0	0	0	0	0	0	0	4	0	0	0	0	0	0	0	0	0	0	0	0	0	0
508	518	0	767		12118				1	0	401447	19	41	17	1	0	0	0	5	13	4	100	1300	0	0	1300	138	0	18	12	43	3	1	0	73	0	0	727	0	11	0	1	2	3	0	3	0	3	1
510	520	0	6132		9				0	0	393747	4	0	48	44	0	0	0	0	0	4	100	0	0	0	0	0	0	0	0	0	0	0	0	2	0	0	2	0	0	0	1	0	0	0	0	0	0	0
511	521	0	5711		24				0	0	385347	5	0	65	26	0	0	0	0	0	5	101	0	0	0	0	0	0	0	0	0	0	0	0	24	0	0	0	0	0	0	1	0	0	0	0	0	0	0
512	522	0	6193		17				0	0	384648	2	0	42	48	0	0	0	0	0	8	100	0	0	0	0	0	0	0	0	1	0	0	0	8	0	0	0	0	0	0	0	0	0	0	0	0	0	0
513	523	0	4961		17				0	0	383248	1	0	32	55	0	0	0	0	0	13	101	0	0	0	0	0	0	0	0	0	0	0	0	5	0	0	0	0	0	0	1	0	0	0	0	0	0	0
514	524	0	798		797				1	0	418249	7	0	59	19	0	0	0	0	0	15	100	850	0	50	800	4	0	1	0	3	0	0	0	9	0	1	1	0	12	0	4	0	1	1	0	0	0	1
515	525	0	799		214				1	0	408449	1	0	77	6	0	0	0	0	0	17	101	1000	0	0	1000	0	0	0	0	0	0	0	0	3	0	0	1	0	0	0	0	0	0	0	0	0	0	0
516	526	0	800		2				1	0	395849	26	0	52	21	0	0	0	0	0	0	99	350	50	0	300	0	0	0	0	0	0	0	0	1	0	0	0	0	0	0	0	0	0	0	0	0	0	0
517	527	0	6693		17				0	0	388849	5	11	51	30	0	0	0	0	0	2	99	0	0	0	0	0	0	0	0	0	0	0	0	5	0	0	0	0	0	0	0	0	0	0	0	0	0	0
518	528	0	801		23				1	0	380449	6	0	77	15	0	0	0	1	0	1	100	200	200	0	0	0	0	0	0	0	0	0	0	17	0	0	0	0	0	0	0	0	0	0	0	0	0	0
519	529	0	3927		3				0	0	415450	2	0	43	55	0	0	0	0	0	0	100	0	0	0	0	0	0	0	0	0	0	0	0	1	0	0	0	0	0	0	1	0	0	0	0	0	0	0
520	530	0	5984		2				0	0	376950	7	2	68	23	0	0	0	0	0	0	100	0	0	0	0	0	0	0	0	0	0	0	0	2	0	0	0	0	0	0	0	0	0	0	0	0	0	0
521	531	0	851		59				1	0	418253	5	0	92	3	0	0	0	0	0	0	100	600	0	0	600	0	0	0	1	0	0	0	0	0	0	0	0	0	0	0	0	0	0	0	0	0	0	0
522	532	0	4132		27				0	0	392353	15	12	26	47	0	0	0	0	0	0	100	0	0	0	0	0	0	0	0	0	0	0	0	10	0	0	0	0	0	0	1	0	0	0	0	0	0	0
523	533	0	852		49				1	0	379053	3	0	93	0	0	0	0	0	0	5	101	300	0	0	300	0	0	0	0	0	0	0	0	0	0	0	3	0	0	0	0	0	0	0	0	0	0	0
524	534	0	853		2				1	1	372053	4	3	0	31	53	9	0	0	0	0	100	3000	0	0	3000	0	0	0	0	0	0	0	0	1	0	0	0	0	0	0	0	0	0	0	0	0	0	0
525	535	0	854		3209				1	1	351053	20	19	4	16	0	0	0	1	0	40	100	3800	200	100	3500	2	0	11	22	0	0	0	0	64	2	0	13	0	1	0	0	0	0	13	0	0	0	7
527	537	0	5163		224				0	0	386054	12	0	53	18	0	0	0	0	0	17	100	0	0	0	0	0	0	0	0	0	0	0	0	20	0	0	0	0	0	0	0	0	1	0	0	0	0	0
528	538	0	875		1				1	0	376255	1	0	97	2	0	0	0	0	0	1	101	2500	0	0	2500	0	0	0	0	0	0	0	0	1	0	0	0	0	0	0	0	0	0	0	0	0	0	0
530	540	0	3510		95				0	0	410557	17	0	70	10	0	0	0	0	0	4	101	0	0	0	0	0	0	0	0	0	0	0	0	0	0	0	1	0	0	0	0	0	0	1	0	0	0	0
531	541	0	6359		388				0	0	385357	19	0	60	16	0	0	0	0	0	6	101	0	0	0	0	0	0	0	0	1	0	0	0	6	0	0	0	0	0	0	1	0	0	0	0	0	0	0
532	542	0	903		12				1	0	365057	6	0	0	28	35	31	0	0	0	0	100	1900	0	400	1500	0	0	0	0	0	0	0	0	0	0	0	0	0	0	0	0	0	0	0	0	0	0	0
533	543	0	904		16				1	0	353857	8	42	0	48	1	2	0	0	0	0	101	1200	0	0	1200	0	0	0	0	0	0	0	0	0	0	0	0	0	0	0	0	0	0	0	0	0	0	0
534	544	0	935		1				1	1	388859	1	1	92	3	0	0	0	1	0	3	101	4200	4200	0	0	0	0	0	0	0	0	0	0	1	0	0	0	0	0	0	1	0	0	0	0	0	0	0
535	545	0	936		420				1	1	379059	38	1	34	26	0	0	0	0	0	1	100	10200	200	0	10000	10	0	3	9	1	0	0	0	9	0	0	0	0	0	0	0	0	0	0	0	1	0	1
536	546	0	937		166				1	0	367859	14	6	0	53	2	25	0	0	0	1	101	2800	0	300	2500	1	0	1	1	0	0	0	0	2	1	0	0	0	0	0	0	0	0	0	0	0	0	1
537	547	0	5079		23				0	0	372760	7	3	41	48	0	0	0	0	0	2	101	0	0	0	0	0	0	0	0	0	0	0	0	15	0	0	0	0	0	0	0	0	0	0	0	0	0	0
538	548	0	3524		114				0	0	371360	4	2	71	17	0	0	0	0	0	6	100	0	0	0	0	0	0	0	0	0	0	0	0	13	0	0	0	0	0	0	0	0	0	0	0	0	0	0
539	549	0	959		105				1	0	391661	15	0	66	15	0	0	0	0	0	4	100	1500	0	0	1500	0	0	0	0	0	1	0	0	26	0	0	0	0	0	0	3	0	0	0	0	0	0	0
540	550	0	960		122				1	0	355261	15	3	22	60	0	0	0	0	0	1	101	2150	150	0	2000	0	0	1	1	0	0	0	0	4	0	0	2	0	0	1	0	0	0	0	0	0	0	0
541	551	0	4007		247				0	0	413362	3	0	70	14	0	0	0	0	0	13	100	0	0	0	0	0	0	0	4	4	0	0	0	0	0	0	3	0	0	0	0	0	0	1	0	1	0	0
542	552	0	6069		5				0	0	354562	4	5	50	30	11	0	0	0	0	0	100	0	0	0	0	0	0	0	0	0	0	0	0	0	0	0	0	0	0	0	0	0	0	0	0	0	0	0
543	553	0	6057		301				0	0	381163	13	0	71	13	0	0	0	0	0	3	100	0	0	0	0	2	1	4	2	3	2	0	0	12	0	0	0	0	0	0	5	1	0	0	0	0	0	1
544	554	0	988		802				1	1	379063	34	0	64	0	0	0	0	0	0	2	100	14100	100	1000	13000	5	2	4	4	3	0	0	0	40	0	0	0	0	0	0	12	0	0	1	0	0	0	2
545	555	0	989		10				1	0	374863	4	0	82	3	0	0	0	0	0	11	100	1050	0	50	1000	0	0	0	0	0	0	0	0	6	0	0	0	0	0	0	1	0	0	0	0	0	0	0
546	556	0	990		21				1	1	352463	21	32	2	35	0	1	0	8	0	2	101	3500	500	500	2500	0	0	0	0	0	0	0	0	10	0	0	0	0	0	0	2	0	0	0	0	0	0	0
547	557	0	1021		7				1	0	380465	5	0	94	0	0	0	0	0	2	0	101	2500	500	2000	0	0	0	0	0	0	0	0	0	7	0	0	0	0	0	0	4	0	0	0	0	0	0	0
548	558	0	1022		1				1	1	374865	1	0	93	6	0	0	0	0	0	0	100	3000	0	500	2500	0	0	0	0	0	0	0	0	0	0	0	0	0	0	0	0	0	0	0	0	0	0	0
549	559	0	1023		23				1	0	367865	15	0	31	46	0	0	0	8	0	0	100	2000	2000	0	0	0	0	0	0	0	0	0	0	2	0	0	0	0	0	0	0	0	0	0	0	0	0	0
550	560	0	1024		31				1	1	359465	20	50	0	18	12	0	0	0	0	0	100	32900	400	1000	31500	0	0	0	0	0	0	0	0	7	0	0	1	0	0	0	0	0	0	0	0	0	0	0
551	561	0	5657		35				0	0	355266	5	0	31	63	0	0	0	0	0	1	100	0	0	0	0	0	0	0	0	0	0	0	0	0	1	0	0	0	0	0	0	0	0	0	0	0	0	0
552	562	0	1050		358				1	0	379067	0	0	80	8	0	0	0	0	9	3	100	500	0	0	500	0	0	3	1	2	0	0	0	1	0	0	0	0	0	0	0	0	0	0	2	0	0	0
553	563	0	6603		3				0	0	367167	3	7	67	22	0	0	0	0	0	0	99	0	0	0	0	0	0	0	0	0	0	0	0	1	0	0	0	0	0	0	0	0	0	0	0	0	0	0
554	564	0	1074		434				1	0	387469	4	0	89	3	0	0	0	0	0	3	99	100	100	0	0	2	0	3	1	3	0	0	0	0	0	0	0	0	0	0	0	1	0	0	2	0	0	0
555	565	0	6071		4				0	0	367871	10	0	73	14	0	0	0	0	0	3	100	0	0	0	0	0	1	0	0	0	0	0	0	1	0	0	0	0	0	0	0	0	0	0	0	0	0	0
557	567	0	1111		191				1	0	353871	17	68	1	12	0	0	0	0	0	2	100	2000	0	0	2000	0	0	0	0	0	0	0	0	76	0	0	3	2	0	0	20	0	0	0	0	0	0	0
558	568	0	1112		108				1	0	351071	7	55	26	12	0	0	0	0	0	1	101	1000	0	0	1000	0	0	0	0	0	0	0	0	5	0	0	1	7	14	0	0	0	0	0	0	0	0	0
560	570	0	4779		1				0	0	372076	1	0	63	36	0	0	0	0	0	0	100	0	0	0	0	0	0	0	0	0	0	0	0	0	0	0	0	0	0	0	0	0	0	0	0	0	0	0
561	572	0	4283		1				0	0	362276	2	0	40	58	0	0	0	0	0	0	100	0	0	0	0	0	0	0	0	0	0	0	0	0	0	0	0	0	0	0	0	0	0	0	0	0	0	0
562	573	0	1182		93				1	0	363677	32	4	44	12	0	0	0	0	0	9	101	2000	0	0	2000	0	0	0	0	0	0	0	0	0	0	0	0	0	8	0	0	0	0	0	0	0	0	0
563	574	0	3614		5				0	0	355277	2	9	34	55	0	0	0	0	0	0	100	0	0	0	0	0	0	0	0	0	0	0	0	1	0	0	1	0	0	0	0	0	0	0	0	0	0	0
564	575	0	1183		83				1	0	352477	16	0	61	13	0	0	0	9	0	2	101	1300	0	0	1300	0	0	0	0	0	0	0	1	0	0	0	0	0	0	0	0	0	0	0	0	0	0	0
565	576	0	1206		21				1	0	352479	17	2	53	27	0	0	0	0	0	1	100	1000	0	0	1000	0	0	0	0	0	0	0	0	5	0	0	2	0	0	0	0	0	0	0	0	0	0	0
566	577	0	4052		861				0	0	350380	5	2	40	41	0	0	0	0	0	12	100	0	0	0	0	2	0	3	3	5	4	0	0	2	1	0	0	0	0	0	0	2	3	2	0	0	0	0
567	578	0	4682		2				0	0	365081	0	0	57	42	0	0	0	0	0	1	100	0	0	0	0	0	0	0	0	0	0	0	0	0	0	0	0	0	0	0	0	0	0	0	0	0	0	0
568	579	0	1242		163				1	0	358081	27	16	5	52	0	0	0	0	0	0	100	1000	0	0	1000	1	0	2	1	0	0	0	0	7	0	0	3	0	0	0	0	0	0	0	0	0	0	0
569	580	0	5425		100				0	0	351781	20	11	47	18	0	1	0	3	0	0	100	0	0	0	0	0	0	0	0	0	0	0	1	66	0	0	0	0	0	0	6	0	0	0	0	0	0	0
570	581	0	4955		0				0	0	363682	1	2	42	56	0	0	0	0	0	0	101	0	0	0	0	0	0	0	0	0	0	0	0	0	0	0	0	0	0	0	0	0	0	0	0	0	0	0
571	582	0	5509		43				0	0	364383	0	4	63	33	0	0	0	0	0	0	100	0	0	0	0	0	0	0	0	0	0	0	0	0	0	0	0	0	0	0	0	0	0	1	0	1	0	0
572	583	0	4840		121				0	0	360183	12	0	46	42	0	0	0	0	0	0	100	0	0	0	0	0	0	0	0	0	0	0	0	1	0	0	0	1	6	0	0	0	0	0	0	0	0	0
573	584	0	3488		0				0	0	362985	2	0	51	46	0	0	0	0	0	1	100	0	0	0	0	0	0	0	0	0	0	0	0	0	0	0	0	0	0	0	0	0	0	0	0	0	0	0
574	585	0	5816		4				0	0	362285	0	8	58	34	0	0	0	0	0	0	100	0	0	0	0	0	0	0	0	0	0	0	0	0	0	0	0	0	0	0	0	0	0	0	0	0	0	0
575	586	0	4304		7				0	0	360886	5	0	66	28	0	0	0	0	0	2	101	0	0	0	0	0	0	0	0	0	0	0	0	3	0	0	0	0	0	0	0	0	0	0	0	0	0	0
576	587	0	1290		266				1	0	365087	1	0	73	11	0	0	1	0	0	14	100	700	0	0	700	0	0	1	0	0	0	0	0	2	0	0	1	0	0	0	0	0	0	0	0	0	0	0
578	589	0	5607		2				0	0	353189	18	1	31	48	0	1	0	0	0	1	100	0	0	0	0	0	0	0	0	0	0	0	0	0	0	0	0	0	0	0	0	0	0	0	0	0	0	0
579	590	0	4560		27				0	0	351095	4	0	10	26	4	0	0	0	3	2	49	0	0	0	0	0	0	0	0	0	0	0	0	0	0	0	0	0	0	0	0	0	0	0	0	0	0	0
580	591	0	1		1650				1	0	446033	8	0	2	8	0	5	0	0	77	1	101	3	1	1	1	24	0	0	0	9	0	4	0	0	0	0	0	0	0	0	0	1	1	1	0	2	1	1
581	592	0	14		0				1	0	476867	5	0	20	69	0	6	0	0	0	0	100	350	50	0	300	0	0	0	0	0	0	0	0	0	0	0	0	0	0	0	0	0	0	0	0	0	0	0
583	595	0	20		38				1	1	457271	21	25	6	44	0	3	0	0	0	1	100	3000	0	0	3000	0	0	0	0	0	0	0	0	0	0	0	0	0	0	0	0	0	0	0	0	0	0	0
584	596	0	24		9				1	0	472677	0	0	0	0	0	0	0	0	15	0	15	300	0	0	300	0	0	0	0	0	0	0	0	0	0	0	0	0	0	0	0	0	0	0	0	0	0	0
585	597	0	36		163				1	0	448887	5	6	0	23	0	65	0	0	0	2	101	1200	0	0	1200	0	0	0	0	0	0	0	0	0	0	0	2	0	0	0	0	0	0	0	0	0	0	0
586	598	0	42		1262				1	0	464289	1	0	1	21	0	18	0	0	14	2	57	1500	0	0	1500	9	5	17	0	3	0	1	0	0	0	0	1	0	12	0	0	1	0	0	0	0	0	0
587	599	0	45		5				1	0	437693	41	42	0	7	0	8	0	0	0	2	100	2000	0	0	2000	0	0	0	0	0	0	0	0	1	0	0	0	0	0	0	0	0	0	0	0	0	0	0
588	600	0	48		17				1	1	444699	12	3	0	38	0	8	1	0	1	0	63	3700	0	0	3700	0	0	0	0	0	0	0	0	0	0	0	1	0	0	0	0	0	0	0	0	0	0	0
589	601	0	53		70				1	0	465701	10	81	0	7	0	2	0	0	0	0	100	1140	40	100	1000	0	0	0	0	0	0	0	0	0	0	0	0	0	7	0	0	0	0	0	0	0	0	0
590	602	0	54		23				1	0	436301	9	16	0	2	0	0	68	0	5	0	100	200	0	0	200	0	0	0	0	0	0	0	0	1	0	0	0	0	0	0	0	0	0	0	0	0	0	0
591	603	0	57		48				1	1	432105	2	30	0	0	58	8	1	0	1	0	100	15600	0	6500	9100	1	0	1	1	2	0	0	0	3	0	0	0	0	0	0	0	0	0	0	0	0	0	0
592	604	0	85		266				1	0	488121	6	0	47	34	0	0	0	2	0	11	100	300	0	0	300	2	0	1	2	1	0	0	0	1	0	0	0	0	0	0	0	0	0	0	0	0	0	0
593	605	0	86		281				1	0	453121	37	3	20	16	0	4	0	0	0	20	100	1400	0	0	1400	1	0	0	0	3	0	0	0	1	0	0	11	1	9	0	0	0	0	0	0	0	0	0
594	606	0	87		81				1	1	450321	0	0	0	1	0	0	9	0	3	7	20	6500	0	0	6500	1	0	1	1	0	0	0	0	0	0	0	0	0	1	0	0	0	0	0	0	0	0	0
595	607	0	88		1921				1	0	439121	38	0	0	19	0	0	6	0	2	25	90	600	0	0	600	0	0	0	20	1	21	0	2	26	0	0	3	0	1	0	4	0	1	6	0	0	0	1
596	608	0	95		83				1	0	489525	42	0	8	47	0	0	0	1	0	2	100	2500	0	0	2500	0	0	0	0	0	0	0	0	1	0	0	0	0	0	0	0	0	0	0	0	0	0	0
597	609	0	96		0				1	0	483925	4	24	18	54	0	0	0	0	0	0	100	1150	0	150	1000	0	0	0	0	0	0	0	0	0	0	0	0	0	0	0	0	0	0	0	0	0	0	0
598	610	0	5517		0				0	0	481826	16	2	55	27	0	0	0	0	0	0	100	0	0	0	0	0	0	0	0	0	0	0	0	0	0	0	0	0	0	0	0	0	0	0	0	0	0	0
599	611	0	4027		5				0	0	483927	0	1	37	61	0	0	0	0	0	0	99	0	0	0	0	0	0	0	0	0	0	0	0	0	0	0	0	0	0	0	0	0	0	0	0	0	0	0
600	612	0	103		2				1	0	486729	17	30	5	40	8	0	0	0	0	0	100	500	0	0	500	0	0	0	0	0	0	0	1	0	0	0	0	0	0	0	0	0	0	0	0	0	0	0
601	613	0	104		0				1	0	483929	0	0	29	69	0	0	0	1	0	1	100	200	0	0	200	0	0	0	0	0	0	0	0	0	0	0	0	0	0	0	0	0	0	0	0	0	0	0
602	614	0	105		21				1	0	482529	5	23	23	45	0	3	0	0	0	1	100	2000	0	0	2000	0	0	0	0	0	0	0	0	0	0	0	0	0	0	0	0	0	1	0	0	0	0	0
603	615	0	4158		144				0	0	460129	14	0	8	60	0	1	0	1	0	15	99	0	0	0	0	1	0	0	1	0	1	0	0	1	0	0	0	0	1	0	0	0	0	1	0	0	0	1
604	616	0	4327		0				0	0	481130	0	0	44	56	0	0	0	0	0	0	100	0	0	0	0	0	0	0	0	0	0	0	0	0	0	0	0	0	0	0	0	0	0	0	0	0	0	0
605	617	0	110		0				1	1	483931	4	0	18	76	0	0	0	0	0	1	99	5500	0	150	5350	0	0	0	0	0	0	0	0	0	0	0	0	0	0	0	0	0	0	0	0	0	0	0
606	618	0	111		2				1	0	448931	0	0	0	1	99	0	0	0	0	0	100	500	0	0	500	0	0	0	0	0	0	0	0	0	0	0	0	0	0	0	0	0	0	0	0	0	0	0
607	619	0	112		86				1	0	440531	0	9	5	85	0	2	0	0	0	0	101	600	0	0	600	0	0	0	0	0	0	0	0	0	0	0	0	0	0	0	0	0	0	0	0	0	0	0
608	620	0	118		2				1	0	486733	17	1	0	81	0	0	0	0	0	1	100	2500	0	500	2000	0	0	0	0	0	0	0	0	0	0	0	0	0	0	0	0	0	0	0	0	0	0	0
609	621	0	119		2				1	1	478333	5	4	2	87	0	3	0	0	0	0	101	8000	0	4000	4000	0	0	0	0	0	0	0	0	2	0	0	0	0	0	0	1	0	0	0	0	0	0	0
610	622	0	127		10				1	1	486737	13	12	0	76	0	0	0	0	0	0	101	3000	0	0	3000	0	0	0	0	0	0	0	0	10	0	0	0	0	0	0	5	0	0	0	0	0	0	0
611	623	0	4495		204				0	0	475537	4	1	40	45	0	0	0	0	0	11	101	0	0	0	0	0	0	0	6	0	4	0	0	0	0	0	1	0	0	0	0	1	0	0	0	0	0	0
612	624	0	128		11				1	0	469937	2	0	74	18	0	0	0	0	0	7	101	450	0	0	450	0	0	0	0	1	0	0	0	0	0	0	0	0	0	0	0	0	0	0	0	0	0	0
613	625	0	129		33				1	0	446137	0	0	0	86	0	14	0	0	0	0	100	1000	0	0	1000	0	0	0	0	0	0	0	0	0	0	0	1	0	0	0	0	0	0	0	0	0	0	0
614	626	0	5252		11				0	0	470638	15	0	20	49	0	0	0	0	0	15	99	0	0	0	0	0	0	0	0	0	0	0	0	10	0	0	0	0	0	0	4	0	0	0	0	0	0	0
615	627	0	134		7				1	0	488139	10	5	0	74	4	6	0	0	0	1	100	500	0	500	0	0	0	0	0	0	0	0	0	4	0	0	0	0	0	0	0	0	0	0	0	0	0	0
616	628	0	5841		4				0	0	461539	1	0	43	55	0	0	0	0	0	2	101	0	0	0	0	0	0	0	0	0	0	0	0	0	0	0	0	0	0	0	0	0	0	0	0	0	0	0
617	629	0	137		6				1	0	472741	0	0	1	62	0	0	0	0	0	37	100	400	0	0	400	0	0	0	0	0	0	0	0	1	0	0	0	0	0	0	1	0	0	0	0	0	0	0
618	630	0	139		132				1	0	439141	17	0	7	71	0	0	0	0	0	4	99	101	100	0	1	0	0	0	0	0	0	0	0	0	0	0	0	0	1	0	0	0	0	0	0	0	0	0
619	631	0	5105		14				0	0	462242	2	0	25	56	0	0	0	0	0	17	100	0	0	0	0	0	0	0	0	0	0	0	0	0	0	0	0	0	4	0	0	0	0	0	0	0	0	0
620	632	0	4513		1				0	0	475543	7	0	33	60	0	0	0	0	0	1	101	0	0	0	0	0	0	0	0	0	0	0	0	0	0	0	0	0	0	0	0	0	0	0	0	0	0	0
621	633	0	3668		0				0	0	468543	0	0	48	52	0	0	0	0	0	0	100	0	0	0	0	0	0	0	0	0	0	0	0	0	0	0	0	0	0	0	0	0	0	0	0	0	0	0
622	634	0	6354		1514				0	0	473444	18	0	36	45	0	0	0	1	0	0	100	0	0	0	0	20	0	6	9	9	3	3	0	15	0	0	0	0	0	0	8	1	0	0	0	0	0	3
623	635	0	5446		43				0	0	469244	3	0	60	36	0	0	0	0	0	1	100	0	0	0	0	0	0	0	1	0	0	0	0	0	0	0	2	0	0	0	0	0	0	0	0	0	0	0
624	636	0	4455		0				0	0	467844	0	0	58	41	0	0	0	0	0	1	100	0	0	0	0	0	0	0	0	0	0	0	0	0	0	0	0	0	0	0	0	0	0	0	0	0	0	0
625	637	0	144		44				1	0	430745	27	0	0	69	0	4	0	0	0	1	101	350	0	0	350	0	0	0	0	0	0	0	0	0	0	0	5	0	0	0	0	0	0	0	0	0	0	0
626	638	0	6450		5				0	0	461547	0	0	35	63	0	0	0	0	0	2	100	0	0	0	0	0	0	0	0	0	0	0	0	0	0	0	0	1	1	0	0	0	0	0	0	0	0	0
627	639	0	148		0				1	0	457347	7	0	0	91	0	0	0	0	0	1	99	70	0	0	70	0	0	0	0	0	0	0	0	0	0	0	0	0	0	0	0	0	0	0	0	0	0	0
628	640	0	3835		3				0	0	474149	0	0	39	60	0	0	0	0	0	1	100	0	0	0	0	0	0	0	0	0	0	0	0	0	0	0	0	0	0	0	0	0	0	0	0	0	0	0
630	642	0	158		19				1	0	426549	0	67	0	28	0	6	0	0	0	0	101	200	0	0	200	0	0	0	0	1	0	0	0	7	0	0	0	0	0	0	0	0	0	0	0	0	0	0
631	643	0	163		457				1	0	472751	0	0	0	100	0	0	0	0	0	0	100	250	0	0	250	0	0	2	10	1	3	0	0	0	0	0	0	0	0	0	0	1	0	0	0	0	0	1
632	644	0	164		41				1	0	461551	1	7	1	90	0	0	0	0	0	1	100	570	20	50	500	0	0	1	2	0	0	0	0	0	0	0	0	0	0	0	0	0	0	0	0	0	0	0
633	645	0	169		280				1	0	427953	6	0	10	83	0	0	0	0	0	2	101	1450	0	50	1400	3	0	3	0	3	0	0	0	1	0	0	2	0	0	0	0	0	0	0	0	0	0	1
634	646	0	175		53				1	0	471355	42	0	23	34	0	0	0	0	0	2	101	500	0	0	500	0	0	0	0	0	0	0	0	29	0	0	0	0	0	0	13	0	0	0	0	0	0	0
635	648	0	6383		1308				0	0	440559	21	0	61	15	0	0	0	0	0	3	100	0	0	0	0	7	0	3	2	3	2	1	0	4	0	0	7	0	2	0	0	0	0	0	0	0	0	0
636	649	0	5636		18				0	0	439859	0	0	63	22	0	0	0	0	0	15	100	0	0	0	0	0	0	0	0	0	0	0	0	0	0	0	0	0	0	0	0	0	0	0	0	0	0	0
637	650	0	4351		21				0	0	437759	1	0	43	53	0	0	0	0	0	3	100	0	0	0	0	0	0	0	0	0	0	0	0	0	0	0	0	0	0	0	0	0	0	0	0	0	0	0
638	651	0	186		10				1	0	423759	0	1	35	63	0	0	0	0	0	1	100	1650	0	0	1650	0	0	0	0	1	0	0	0	1	0	0	0	0	0	0	0	0	0	0	0	0	0	0
639	652	0	194		20				1	0	469961	0	70	0	16	12	2	0	0	0	0	100	250	50	100	100	0	0	0	0	0	0	0	0	0	0	0	2	0	0	0	0	0	0	0	0	0	0	0
640	653	0	4227		146				0	0	439164	3	0	58	37	1	0	0	0	0	1	100	0	0	0	0	0	0	0	0	0	0	1	0	0	0	0	1	0	1	0	0	0	0	0	0	0	0	0
641	654	0	4004		24				0	0	441266	7	0	46	41	0	0	0	0	0	7	101	0	0	0	0	0	0	0	0	1	0	0	0	1	0	0	0	0	0	0	0	0	0	0	0	0	0	0
643	656	0	3922		102				0	0	440567	2	1	38	53	0	0	0	0	0	5	99	0	0	0	0	0	0	0	0	0	0	0	0	0	0	0	5	0	0	0	0	0	0	0	0	0	0	0
644	657	0	221		5				1	0	425167	8	58	0	34	0	0	0	0	0	0	100	1500	0	0	1500	0	0	0	0	0	0	0	0	3	0	0	0	0	0	0	0	0	0	0	0	0	0	0
645	658	0	5150		22				0	0	440568	2	0	44	51	0	0	0	0	0	4	101	0	0	0	0	0	0	0	0	1	0	0	0	0	0	0	4	0	0	0	0	0	0	0	0	0	0	0
646	659	0	5114		1				0	0	460169	1	1	55	41	0	0	0	0	0	2	100	0	0	0	0	0	0	0	0	0	0	0	0	0	0	0	0	0	0	0	0	0	0	0	0	0	0	0
647	660	0	4468		0				0	0	422370	3	0	55	41	0	0	0	0	0	2	101	0	0	0	0	0	0	0	0	0	0	0	0	0	0	0	0	0	0	0	0	0	0	0	0	0	0	0
648	661	0	240		104				1	0	423771	8	0	30	31	0	0	0	0	0	31	100	1500	0	0	1500	0	0	0	0	1	2	0	0	17	0	0	2	0	2	0	2	1	0	0	0	0	0	0
650	663	0	4709		47				0	0	454573	11	0	27	62	0	0	0	0	0	0	100	0	0	0	0	1	0	0	1	0	0	1	0	0	0	0	0	0	0	0	0	0	0	0	0	0	0	0
651	664	0	5727		50				0	0	423073	14	0	47	38	0	0	0	0	0	1	100	0	0	0	0	0	0	0	0	1	1	0	0	0	0	0	0	0	1	0	0	0	0	0	0	0	0	0
652	665	0	249		1307				1	0	420973	21	8	33	35	0	0	0	1	0	2	100	500	0	0	500	0	0	0	0	0	0	0	0	63	0	0	0	0	0	0	11	0	1	0	4	0	0	0
654	667	0	3713		1				0	0	459476	0	7	51	42	0	0	0	0	0	1	101	0	0	0	0	0	0	0	0	0	0	0	0	1	0	0	0	0	0	0	0	0	0	0	0	0	0	0
655	668	0	4481		0				0	0	458776	5	0	59	36	0	0	0	0	0	1	101	0	0	0	0	0	0	0	0	0	0	0	0	0	0	0	0	0	0	0	0	0	0	0	0	0	0	0
656	669	0	4263		107				0	0	452476	9	1	27	59	0	0	0	0	0	4	100	0	0	0	0	0	0	0	0	0	0	0	0	0	0	0	0	0	0	0	0	0	0	0	0	0	0	0
657	670	0	274		6				1	1	483979	5	1	0	89	0	0	0	3	0	1	99	14000	0	0	14000	1	0	0	0	0	0	0	0	1	0	0	0	0	0	0	0	0	0	0	0	0	0	0
659	672	0	3549		147				0	0	445479	19	0	14	43	0	9	0	0	0	15	100	0	0	0	0	0	0	0	0	0	0	0	0	0	0	0	0	0	0	0	0	0	0	0	0	0	0	0
660	673	0	285		83				1	0	434981	14	0	11	66	0	0	0	0	0	9	100	1900	0	0	1900	2	0	1	0	0	1	0	0	0	0	0	0	0	0	0	0	0	0	0	0	0	0	0
661	674	0	286		14487				1	1	422381	20	0	1	32	0	0	0	7	0	40	100	7000	0	0	7000	223	0	7	103	47	83	3	0	82	0	0	3	0	14	0	39	7	5	0	0	0	1	14
662	675	0	295		0				1	1	469983	7	15	0	25	53	0	0	0	0	0	100	3250	0	3250	0	0	0	0	0	0	0	0	0	0	0	0	0	0	0	0	0	0	0	0	0	0	0	0
663	676	0	4378		75				0	0	426584	20	0	51	28	0	0	0	0	0	0	99	0	0	0	0	0	0	0	0	0	0	0	0	0	1	0	2	0	2	0	0	0	0	0	0	0	0	0
665	678	0	5397		30				0	0	426585	8	0	44	45	0	0	0	0	0	3	100	0	0	0	0	0	0	0	0	0	1	0	0	0	0	0	0	0	0	0	0	0	0	0	0	0	0	0
666	679	0	4739		99				0	0	430786	11	0	48	30	0	0	0	0	0	12	101	0	0	0	0	0	0	0	0	0	0	0	0	1	0	0	0	0	2	0	0	0	0	0	0	0	0	0
667	680	0	6034		25				0	0	429386	10	0	52	36	0	0	0	0	0	3	101	0	0	0	0	0	0	0	0	0	0	0	0	1	0	0	0	0	0	0	0	0	0	0	0	0	0	0
668	681	0	311		39				1	1	475587	0	0	0	47	53	0	0	0	0	0	100	4000	0	0	4000	0	0	0	0	0	0	0	0	0	0	0	0	0	0	0	0	0	0	0	0	0	3	0
669	682	0	330		1				1	0	468591	0	0	0	22	45	33	0	0	0	0	100	600	100	0	500	0	0	0	0	0	0	0	0	0	0	0	0	0	0	0	0	0	0	0	0	0	0	0
670	683	0	347		0				1	0	457393	34	0	1	63	2	0	0	0	0	0	100	600	0	0	600	0	0	0	0	0	0	0	0	0	0	0	0	0	0	0	0	0	0	0	0	0	0	0
671	684	0	5317		434				0	0	441993	10	0	25	44	0	3	0	0	0	18	100	0	0	0	0	0	0	0	0	0	0	0	0	0	0	0	0	0	0	0	0	0	0	0	0	0	0	0
672	685	0	348		789				1	0	427993	24	0	40	0	0	0	5	0	0	31	100	600	0	0	600	3	0	3	4	1	6	0	0	6	0	0	1	0	5	0	3	3	0	1	0	0	1	2
674	687	0	4986		554				0	0	427294	18	0	23	55	0	0	0	0	0	4	100	0	0	0	0	3	0	2	7	2	3	0	0	19	0	1	0	0	2	0	3	1	1	1	0	0	0	0
675	688	0	359		64				1	0	469995	0	0	0	74	17	0	0	2	0	7	100	1500	0	0	1500	0	0	0	0	0	0	0	0	0	0	0	0	0	2	0	0	0	0	0	0	0	0	0
677	690	0	370		11				1	0	468597	26	2	0	70	0	0	0	1	0	1	100	250	0	0	250	0	0	0	0	0	0	0	0	11	0	0	0	0	0	0	5	0	0	0	0	0	0	0
678	691	0	4474		2				0	0	462297	0	0	56	43	0	0	0	0	0	2	101	0	0	0	0	0	0	0	0	0	0	0	0	0	0	0	0	0	0	0	0	0	0	0	0	0	0	0
679	692	0	371		3				1	1	457397	11	12	11	40	16	0	0	0	0	10	100	6000	0	0	6000	0	0	0	0	0	0	0	0	0	0	0	0	0	0	0	0	0	0	0	0	0	0	0
680	693	0	372		170				1	0	434997	18	0	50	17	0	0	0	0	0	15	100	475	0	0	475	0	0	0	0	0	0	0	0	0	0	0	1	0	0	0	0	0	0	0	0	0	0	0
681	694	0	384		49				1	0	468599	17	23	0	23	38	0	0	0	0	0	101	500	0	0	500	0	0	0	0	0	0	0	0	0	0	0	3	0	0	0	0	0	0	0	0	0	0	0
682	695	0	3854		433				0	0	434299	6	4	63	23	0	0	0	0	0	4	100	0	0	0	0	0	0	0	1	0	0	0	0	3	0	0	6	0	0	0	2	0	0	0	0	0	0	0
683	696	0	385		15				1	0	423799	8	0	29	64	0	0	0	0	0	0	101	1000	0	0	1000	0	0	0	0	0	0	0	0	0	0	0	0	0	0	0	0	0	0	0	0	0	0	0
684	697	0	3560		126				0	0	437100	9	0	67	19	0	0	0	0	0	5	100	0	0	0	0	0	0	0	1	0	1	0	0	0	0	0	0	0	0	0	0	0	0	0	0	0	0	0
685	698	0	396		2				1	0	457401	8	0	14	77	0	0	0	0	0	1	100	200	0	0	200	0	0	0	0	0	0	0	0	0	0	0	0	0	0	0	0	0	0	0	0	0	0	0
686	699	0	5158		261				0	0	424501	8	0	53	32	0	6	0	0	0	1	100	0	0	0	0	0	0	1	1	1	0	0	0	0	0	0	0	0	0	0	0	0	0	0	0	0	0	0
687	700	0	5119		111				0	0	435002	1	0	56	31	0	0	0	0	0	12	100	0	0	0	0	0	0	0	0	0	0	0	0	0	0	0	0	0	0	0	0	0	0	0	0	0	0	0
688	701	0	5926		2				0	0	465103	8	2	26	60	2	0	0	0	0	2	100	0	0	0	0	0	0	0	0	0	0	0	0	0	0	0	0	0	0	0	0	0	0	0	0	0	0	0
689	702	0	408		201				1	0	440603	26	1	9	48	1	0	0	0	0	15	100	500	0	0	500	0	0	0	0	1	1	0	0	0	0	0	0	0	2	0	0	0	0	0	0	0	0	0
691	704	0	3424		421				0	0	423803	13	2	41	41	0	3	0	0	0	0	100	0	0	0	0	3	0	3	3	1	0	0	0	2	0	0	0	0	0	0	1	1	0	0	0	0	0	2
692	705	0	3577		119				0	0	439904	21	0	21	53	0	0	0	0	0	5	100	0	0	0	0	0	0	0	0	0	0	0	0	0	0	0	0	0	0	0	0	0	0	0	0	0	0	0
693	706	0	425		22				1	0	464405	2	0	23	72	0	0	0	0	0	3	100	600	0	200	400	3	0	0	0	0	0	0	0	0	0	0	0	0	0	0	0	0	0	0	0	0	0	0
694	707	0	426		83				1	0	458805	3	6	0	91	0	0	0	0	0	1	101	500	0	0	500	0	0	0	0	0	0	0	0	0	0	0	0	0	0	0	0	0	1	0	0	0	3	0
695	708	0	427		105				1	1	447605	21	43	0	7	1	25	0	2	0	2	101	29000	4000	15000	10000	0	0	0	0	0	0	0	0	0	0	0	0	0	0	0	0	0	0	0	0	0	0	0
696	709	0	428		3317				1	0	421005	8	1	25	66	0	0	0	0	0	1	101	1700	200	100	1400	0	46	64	23	16	27	0	0	18	0	0	0	0	0	0	2	1	5	11	0	0	0	1
697	710	0	5831		45				0	0	445506	20	1	32	31	0	0	0	0	0	17	101	0	0	0	0	0	0	0	0	0	0	0	0	2	0	0	1	0	0	0	0	0	0	0	0	0	0	0
698	711	0	5417		1339				0	0	439206	16	0	62	14	0	0	0	0	0	8	100	0	0	0	0	0	0	0	5	0	14	0	0	45	0	0	0	0	0	0	21	1	1	2	0	0	0	3
699	712	0	444		58				1	0	446207	7	0	0	18	51	24	0	0	0	0	100	700	0	0	700	0	0	0	0	0	0	0	0	0	0	0	1	0	0	0	0	0	0	0	0	0	0	0
700	713	0	445		144				1	0	421007	11	7	47	32	0	0	0	0	0	2	99	800	0	100	700	0	0	0	0	0	0	0	0	0	0	0	0	0	0	0	0	0	0	0	0	0	0	0
701	714	0	3611		920				0	0	438508	6	0	67	25	0	0	0	0	0	2	100	0	0	0	0	5	0	5	4	2	5	0	0	0	0	0	0	0	0	0	0	1	0	2	0	0	0	2
702	715	0	4387		197				0	0	435708	18	0	33	44	0	0	0	0	0	5	100	0	0	0	0	0	0	0	0	1	0	0	0	0	0	0	1	0	1	0	0	0	0	0	0	0	0	0
703	716	0	5977		33				0	0	421008	12	0	46	38	1	0	0	3	0	0	100	0	0	0	0	0	0	0	0	0	0	0	0	1	0	0	0	0	0	0	0	0	0	0	0	0	0	0
704	717	0	466		27				1	0	489609	17	0	1	67	0	0	0	0	0	15	100	900	0	0	900	0	0	0	0	0	0	0	0	20	0	0	0	0	0	0	9	0	0	0	0	0	0	0
705	718	0	467		16				1	0	468609	0	11	0	10	78	2	0	0	0	0	101	1200	0	200	1000	0	0	0	0	0	0	0	0	0	0	0	0	0	0	0	0	0	0	0	0	0	0	0
706	719	0	3386		575				0	0	438509	18	0	62	13	0	0	0	0	0	7	100	0	0	0	0	0	0	0	0	0	0	0	0	0	0	0	1	0	0	0	0	0	0	0	0	0	0	0
707	720	0	468		2012				1	1	435009	28	0	26	40	0	0	0	1	0	5	100	6200	0	200	6000	4	0	13	4	11	6	0	0	2	0	0	9	0	0	0	0	1	1	1	0	0	0	2
709	722	0	5739		54				0	0	421010	1	9	54	34	0	0	0	0	0	2	100	0	0	0	0	0	0	0	0	0	1	0	0	8	0	0	1	0	0	0	0	0	0	0	0	0	0	0
710	723	0	5141		0				0	0	420310	0	0	61	38	0	0	0	0	0	1	100	0	0	0	0	0	0	0	0	0	0	0	0	0	0	0	0	0	0	0	0	0	0	0	0	0	0	0
711	724	0	484		6				1	0	488211	11	1	1	76	9	0	0	0	0	2	100	2500	0	0	2500	0	0	0	0	0	0	0	0	0	0	0	0	0	0	0	0	0	0	0	0	0	0	0
712	725	0	485		45				1	0	470011	4	0	0	45	50	0	0	0	0	1	100	2500	0	0	2500	0	0	0	0	1	0	0	0	1	0	0	0	0	0	0	0	0	0	0	0	0	0	0
713	726	0	486		183				1	0	439211	3	0	61	25	0	0	0	0	0	11	100	1000	0	0	1000	1	0	0	0	0	1	0	0	0	0	0	0	0	0	0	0	1	0	0	0	0	0	0
714	727	0	487		120				1	1	436411	1	0	81	15	0	0	0	0	0	3	100	5000	0	0	5000	0	0	0	0	0	0	0	0	5	0	0	0	0	0	0	4	0	0	0	0	0	0	0
715	728	0	5071		0				0	0	425212	14	2	24	54	6	0	0	1	0	0	101	0	0	0	0	0	0	0	0	0	0	0	0	0	0	0	0	0	0	0	0	0	0	0	0	0	0	0
716	729	0	498		73				1	0	485413	21	61	0	15	4	0	0	0	0	0	101	1800	0	1500	300	0	0	0	0	0	0	0	0	54	0	0	0	0	0	0	2	0	0	0	0	0	0	0
717	730	0	499		64				1	0	451813	8	14	0	2	66	10	0	0	0	0	100	1000	0	0	1000	0	0	1	1	0	0	0	0	0	0	0	0	0	1	0	0	0	0	0	0	0	0	0
718	731	0	500		746				1	0	443413	31	0	9	56	4	0	0	0	0	0	100	150	0	0	150	2	0	2	1	2	3	0	0	0	0	0	0	0	0	0	0	0	0	0	0	0	0	0
719	732	0	5608		211				0	0	444114	0	7	33	52	0	0	0	0	0	8	100	0	0	0	0	0	0	0	0	0	0	0	0	0	0	0	1	0	0	0	0	0	0	0	0	0	0	0
720	733	0	4601		5				0	0	424514	8	7	47	26	0	0	0	0	0	13	101	0	0	0	0	0	0	0	0	0	0	0	0	1	0	0	0	0	1	0	0	0	0	0	0	0	0	0
721	734	0	6446		6				0	0	422414	5	0	41	53	0	0	0	0	0	1	100	0	0	0	0	0	0	0	0	0	0	0	0	2	0	0	0	0	0	0	0	0	0	0	0	0	0	0
722	735	0	517		2				1	0	444815	8	1	15	75	0	0	0	0	0	2	101	150	0	0	150	0	1	0	0	0	0	0	0	0	0	0	0	0	0	0	0	0	0	0	0	0	0	0
723	736	0	5900		5				0	0	425215	7	0	54	37	0	0	0	0	0	2	100	0	0	0	0	0	0	0	0	0	0	0	0	0	0	0	0	0	0	0	0	0	0	0	0	0	0	0
724	737	0	6669		15				0	0	423115	7	0	66	15	0	0	0	0	0	12	100	0	0	0	0	0	0	0	0	0	0	0	0	5	0	0	0	0	0	0	0	0	0	0	0	0	0	0
725	738	0	4714		848				0	0	440616	5	0	69	22	0	0	0	0	0	4	100	0	0	0	0	0	0	0	0	0	0	0	0	2	0	0	1	0	0	0	1	0	0	0	0	0	0	0
726	739	0	530		17				1	0	461617	0	0	0	0	100	0	0	0	0	0	100	200	0	0	200	0	0	0	0	0	0	0	0	0	0	0	0	0	0	0	0	0	0	0	0	0	0	0
727	740	0	531		103				1	0	437817	2	0	77	15	0	0	0	0	0	6	100	500	0	0	500	0	0	0	0	0	0	0	0	0	0	0	0	0	0	0	0	0	0	0	0	0	0	0
728	741	0	532		305				1	1	435017	41	0	2	30	0	0	0	1	22	4	100	5200	0	0	5200	1	0	0	2	0	0	0	0	0	0	0	2	0	0	0	0	0	0	0	0	0	0	0
729	742	0	3406		70				0	0	429418	11	0	55	34	0	0	0	0	0	1	101	0	0	0	0	1	0	0	0	1	1	0	0	2	0	2	2	0	3	0	1	0	0	0	0	0	0	0
730	743	0	5112		3				0	0	425918	6	0	24	61	0	0	0	0	0	9	100	0	0	0	0	0	0	0	0	0	0	0	0	0	0	0	0	0	0	0	0	0	0	0	0	0	0	0
731	744	0	551		0				1	1	464419	9	45	0	25	20	0	0	0	0	0	99	4000	0	0	4000	0	0	0	0	0	0	0	0	0	0	0	0	0	0	0	0	0	0	0	0	0	0	0
732	745	0	552		42				1	0	429419	7	0	62	28	0	0	0	0	0	3	100	500	0	0	500	0	0	0	0	0	0	1	0	2	0	0	0	0	0	0	0	0	0	0	0	0	0	0
733	746	0	3830		92				0	0	428020	14	0	58	26	0	0	0	0	0	1	99	0	0	0	0	1	0	0	1	1	0	0	0	0	0	0	0	0	3	0	0	0	0	0	0	0	0	0
734	747	0	5881		0				0	0	422420	7	2	36	55	0	0	0	0	0	1	101	0	0	0	0	0	0	0	0	0	0	0	0	0	0	0	0	0	0	0	0	0	0	0	0	0	0	0
735	748	0	561		3				1	0	451821	0	4	0	13	9	74	0	0	0	0	100	600	0	0	600	0	0	0	0	0	0	0	0	0	0	0	0	0	0	0	0	0	0	0	0	0	0	0
736	749	0	562		32				1	0	426621	8	7	52	33	0	0	0	0	0	1	101	150	0	50	100	0	0	0	0	0	0	0	0	0	0	0	0	0	0	0	0	0	0	0	0	0	0	0
738	751	0	570		17				1	0	458823	1	5	0	77	7	10	0	0	0	0	100	650	0	0	650	0	0	0	0	0	0	0	0	10	0	0	0	0	0	0	3	0	0	0	0	0	0	0
739	752	0	571		9				1	0	456023	0	2	0	33	4	61	0	0	0	0	100	200	0	0	200	0	0	0	0	0	0	0	0	0	0	0	1	0	0	0	0	0	0	0	0	0	0	0
740	753	0	572		11				1	0	449023	11	10	9	44	12	14	0	0	0	1	101	1000	0	700	300	0	0	0	0	0	0	0	0	0	0	0	0	0	0	0	0	0	0	0	0	0	0	0
741	754	0	573		13				1	1	423823	19	5	41	14	0	0	0	0	0	22	101	3100	0	100	3000	0	0	0	0	0	0	0	0	2	0	0	0	0	0	0	0	0	0	0	0	0	0	0
742	755	0	589		334				1	1	463025	10	45	0	14	31	0	0	0	0	0	100	5000	0	0	5000	0	0	0	0	0	0	0	0	102	0	0	2	0	1	0	42	1	0	0	0	0	0	0
743	757	0	5884		2				0	0	428025	1	0	53	44	0	0	0	0	0	2	100	0	0	0	0	0	0	0	0	0	0	0	0	0	0	0	0	0	0	0	0	0	0	0	0	0	0	0
744	758	0	5911		75				0	0	444126	1	0	34	59	0	0	0	0	0	6	100	0	0	0	0	0	0	0	1	0	0	0	0	0	0	0	0	0	0	0	0	0	0	0	0	0	0	0
745	759	0	602		37				1	0	472827	3	3	0	33	34	26	0	0	0	0	99	1500	0	0	1500	0	0	0	0	0	0	0	0	0	0	0	0	0	0	0	0	0	0	0	0	0	0	0
746	760	0	618		234				1	1	451829	1	20	0	55	0	22	0	0	0	1	99	4500	0	0	4500	1	0	0	1	0	0	0	0	0	0	0	1	0	0	0	0	0	0	0	0	0	1	0
747	761	0	6192		6				0	0	422429	18	0	44	31	0	0	0	0	0	7	100	0	0	0	0	0	0	0	0	0	0	0	0	0	0	0	0	0	0	0	0	0	0	0	0	0	0	0
748	762	0	4668		127				0	0	449731	13	2	40	35	0	5	0	2	0	3	100	0	0	0	0	0	0	0	0	0	0	0	0	0	0	0	0	0	3	0	0	0	0	0	0	0	0	0
750	764	0	4711		15				0	0	423133	18	0	11	54	0	0	0	0	2	16	101	0	0	0	0	0	0	0	0	0	0	0	0	0	0	0	2	0	0	0	0	0	0	0	0	0	0	0
751	765	0	648		126				1	0	456035	0	0	0	0	59	41	0	0	0	0	100	1000	0	1000	0	0	2	0	1	2	0	0	0	0	0	0	0	0	0	0	0	0	0	0	0	0	0	0
752	766	0	669		4				1	0	478437	0	8	0	7	84	0	0	0	0	1	100	150	0	0	150	0	0	0	0	0	0	0	0	1	0	0	0	0	0	0	0	0	0	0	0	0	0	0
753	767	0	670		15				1	1	471437	0	1	0	2	97	0	0	0	0	0	100	74900	0	10500	64400	0	0	0	0	0	0	0	0	0	0	0	0	0	0	0	0	0	0	0	0	0	0	0
754	768	0	682		0				1	0	450439	0	16	17	13	48	6	0	0	0	0	100	700	0	100	600	0	0	0	0	0	0	0	0	0	0	0	0	0	0	0	0	0	0	0	0	0	0	0
755	769	0	683		145				1	0	447639	35	0	42	16	7	0	0	0	0	0	100	200	0	200	0	0	0	1	0	0	1	0	0	1	0	0	1	0	2	0	1	0	0	0	0	0	0	0
756	770	0	3699		132				0	0	444840	11	0	57	15	0	0	0	0	0	18	101	0	0	0	0	0	0	0	0	3	0	0	0	0	0	0	1	0	1	0	0	0	0	0	0	0	0	0
757	771	0	4764		24				0	0	443440	19	0	51	28	0	0	0	0	0	3	101	0	0	0	0	0	0	0	0	0	0	0	0	0	0	0	0	0	0	0	0	0	0	0	0	0	0	0
758	772	0	695		42				1	0	449041	0	3	7	27	57	7	0	0	0	0	101	100	0	0	100	0	0	0	0	0	0	0	0	0	0	0	0	0	0	0	0	0	0	0	0	0	0	0
759	773	0	719		12				1	1	471443	16	2	10	70	0	0	0	0	0	3	101	3000	0	0	3000	0	0	0	0	0	0	0	0	4	0	0	0	0	0	0	2	0	0	0	0	0	0	0
760	774	0	720		34				1	0	456043	0	2	0	28	70	0	0	0	0	0	100	2500	0	0	2500	0	0	0	0	0	0	0	0	0	0	0	0	0	0	0	0	0	0	0	0	0	0	0
761	775	0	4207		77				0	0	447643	13	6	34	46	0	0	0	0	0	1	100	0	0	0	0	0	0	0	0	0	0	0	0	2	0	0	0	0	0	0	1	0	0	0	0	0	0	0
762	776	0	721		3				1	0	443443	1	0	96	0	0	0	0	0	0	3	100	550	0	50	500	0	0	0	0	0	0	0	0	0	0	0	0	0	0	0	0	0	0	0	0	0	0	0
763	777	0	4194		4				0	0	442744	9	0	67	22	0	0	0	0	0	2	100	0	0	0	0	0	0	0	0	0	0	0	0	0	0	0	0	0	4	0	0	0	0	0	0	0	0	0
764	778	0	748		454				1	0	465845	28	47	1	21	0	0	0	2	0	1	100	200	0	0	200	0	0	0	1	2	0	0	0	53	0	0	1	0	4	0	15	0	0	0	0	0	0	0
765	779	0	749		924				1	0	443445	5	0	83	7	0	0	0	0	0	6	101	450	0	100	350	5	0	4	5	5	3	0	0	1	0	1	0	0	39	0	0	3	1	1	1	0	1	1
766	780	0	6715		32				0	0	446246	13	2	65	16	0	0	0	0	0	4	100	0	0	0	0	0	0	0	0	0	0	0	0	0	0	0	1	0	0	0	0	0	0	0	0	0	0	0
767	781	0	5609		67				0	0	446947	20	1	67	11	1	0	0	0	0	1	101	0	0	0	0	0	0	0	0	0	0	0	0	0	0	0	0	0	0	0	0	0	0	0	0	0	0	0
768	782	0	794		167				1	0	471449	0	0	0	93	7	0	0	0	0	0	100	600	0	0	600	0	0	0	0	1	0	0	0	0	0	0	0	0	0	0	0	0	0	0	0	0	0	0
769	783	0	795		20				1	0	468649	5	0	0	93	0	0	0	0	0	2	100	500	0	0	500	0	0	0	0	0	0	0	0	0	0	0	0	0	0	0	0	0	0	0	0	0	0	0
770	784	0	796		29				1	0	446249	3	4	56	37	0	0	0	0	0	0	100	700	0	0	700	0	0	0	0	0	0	1	0	0	0	0	0	0	0	0	0	0	0	0	0	0	1	0
771	785	0	797		7				1	0	443449	16	0	76	5	0	0	0	0	0	2	99	300	0	0	300	0	0	0	0	0	0	0	0	1	0	0	0	0	0	0	1	0	0	0	0	1	0	0
772	786	0	824		16				1	0	453251	5	0	55	38	2	0	0	0	0	0	100	1100	0	0	1100	0	0	0	0	0	0	0	0	0	0	0	0	0	0	0	0	0	0	0	0	0	0	0
773	787	0	825		43				1	1	450451	0	3	0	0	97	0	0	0	0	0	100	9000	0	6000	3000	0	0	0	0	2	0	0	0	0	0	0	0	0	1	0	0	0	0	0	0	0	0	0
774	788	0	4595		0				0	0	443451	2	0	60	38	0	0	0	0	0	0	100	0	0	0	0	0	0	0	0	0	0	0	0	0	0	0	0	0	0	0	0	0	0	0	0	0	0	0
775	789	0	826		46				1	1	437851	0	0	30	24	0	0	0	0	0	46	100	10000	0	0	10000	0	0	0	0	0	0	0	0	0	0	0	1	0	0	0	0	0	0	0	0	0	0	0
776	790	0	6696		6				0	0	455352	3	0	72	25	0	0	0	0	0	0	100	0	0	0	0	0	0	0	0	0	0	0	0	0	0	0	0	0	0	0	0	0	0	0	0	0	0	0
777	791	0	849		603				1	1	456053	17	6	2	68	1	0	0	0	0	6	100	70000	0	0	70000	1	0	3	4	2	0	0	0	18	0	0	3	0	0	0	7	1	0	0	0	0	0	2
778	792	0	4000		80				0	0	444853	2	7	23	57	5	4	0	0	0	1	99	0	0	0	0	0	0	0	0	0	0	0	0	1	0	0	1	0	0	0	1	0	0	0	0	0	0	0
779	793	0	850		430				1	1	442053	30	4	58	6	0	0	0	0	0	2	100	19650	250	200	19200	0	0	0	0	0	0	0	1	0	0	0	0	0	1	0	0	0	0	0	0	0	0	0
780	794	0	6552		34				0	0	469354	6	0	56	37	1	0	0	0	0	0	100	0	0	0	0	0	0	0	0	0	0	0	0	0	0	0	0	0	0	0	0	0	0	0	0	0	0	0
782	796	0	872		40				1	0	479855	7	5	7	78	0	0	0	1	0	2	100	400	0	0	400	0	0	0	0	0	0	0	0	2	0	0	2	0	0	0	0	0	0	0	0	0	0	0
784	798	0	873		148				1	0	454655	4	52	3	34	8	0	0	0	0	0	101	2000	0	2000	0	0	0	0	0	0	0	0	0	0	0	0	0	0	1	0	0	0	0	0	0	0	0	0
785	799	0	874		593				1	0	440655	7	0	55	33	0	0	0	0	0	5	100	150	0	0	150	0	0	0	0	0	0	0	0	1	0	0	1	0	0	0	0	0	1	1	1	0	0	0
786	800	0	4384		23				0	0	460256	20	0	69	10	0	0	0	0	0	1	100	0	0	0	0	0	1	1	1	0	0	0	0	2	0	0	0	0	0	0	1	0	0	0	0	0	0	0
788	802	0	897		20				1	0	478457	13	0	18	69	0	0	0	0	0	1	101	700	0	0	700	0	0	0	0	0	0	0	0	15	0	0	0	0	0	0	7	0	0	0	0	0	0	0
789	803	0	4761		39				0	0	474957	15	3	35	39	8	0	0	0	0	0	100	0	0	0	0	0	0	0	0	0	0	0	0	33	0	0	0	0	0	0	9	0	0	0	0	0	0	0
790	804	0	5373		4				0	0	469357	2	0	58	40	0	0	0	0	0	0	100	0	0	0	0	0	0	0	0	0	0	0	0	1	0	0	0	0	0	0	0	0	0	0	0	0	0	0
791	805	0	898		445				1	0	463057	15	0	16	65	0	0	0	0	0	4	100	350	0	0	350	0	0	0	0	1	0	0	0	1	0	0	0	0	0	0	0	0	1	0	0	0	0	0
792	806	0	899		0				1	0	458857	7	0	76	12	2	1	0	0	0	2	100	1150	0	0	1150	0	0	0	0	0	0	0	0	0	0	0	0	0	0	0	0	0	0	0	0	0	0	0
793	807	0	900		172				1	0	446257	0	2	0	0	10	89	0	0	0	0	101	1200	0	0	1200	0	0	0	0	0	0	0	0	0	0	0	0	0	0	0	0	0	0	0	0	0	0	0
794	808	0	901		4				1	0	443457	17	0	76	6	0	0	0	0	0	1	100	2000	0	1000	1000	0	1	0	0	0	0	0	0	3	0	0	0	0	0	0	3	0	0	0	0	0	0	0
795	809	0	902		270				1	0	442057	20	9	53	17	1	0	0	0	0	0	100	850	0	0	850	0	0	1	1	1	0	0	0	0	0	1	0	0	14	0	0	0	0	0	0	0	0	0
796	810	0	5230		28				0	0	438558	1	0	61	35	1	0	0	0	0	2	100	0	0	0	0	0	0	0	0	0	0	0	0	0	0	0	0	0	0	0	0	0	0	0	0	0	0	0
797	811	0	927		388				1	0	464459	20	16	38	17	10	0	0	0	0	0	101	500	0	0	500	0	0	0	0	0	0	0	0	7	0	0	0	0	0	0	1	0	0	0	0	0	0	0
798	812	0	928		165				1	0	463059	5	0	52	36	0	0	0	0	0	7	100	100	0	0	100	0	0	0	0	0	1	0	0	1	0	0	0	0	0	0	0	0	0	0	0	0	0	0
799	813	0	5835		0				0	0	461659	11	3	68	18	0	0	0	0	0	0	100	0	0	0	0	0	0	0	0	0	0	0	0	0	0	0	0	0	0	0	0	0	0	0	0	0	0	0
800	814	0	929		119				1	0	443459	0	5	24	24	27	18	0	1	0	1	100	550	0	0	550	0	0	0	0	0	0	0	0	0	0	0	0	0	0	0	0	0	0	0	0	0	2	0
801	815	0	930		106				1	0	442059	10	0	57	32	0	0	0	0	0	0	99	400	0	0	400	0	0	0	0	0	0	0	0	0	0	0	0	0	0	0	0	0	0	0	0	0	0	0
802	816	0	931		83				1	0	440659	12	0	39	43	0	0	0	0	0	5	99	400	0	0	400	0	0	0	0	0	0	0	0	1	0	0	0	0	0	0	1	0	0	0	0	0	0	0
803	817	0	932		481				1	0	436459	9	0	87	3	0	0	0	0	0	1	100	100	0	0	100	1	0	0	0	1	0	0	0	2	0	0	4	0	1	0	2	0	0	0	0	0	0	0
804	818	0	933		405				1	0	435059	9	0	72	18	0	0	0	0	0	0	99	1000	0	0	1000	5	0	0	0	1	0	0	0	0	0	0	1	0	0	0	0	0	0	0	0	0	0	1
805	819	0	934		68				1	0	432259	1	0	99	0	0	0	0	0	0	0	100	400	0	0	400	0	0	0	0	0	0	0	0	0	0	0	0	0	0	0	0	0	0	0	0	0	0	0
806	820	0	5338		6				0	0	461660	4	0	73	20	0	0	0	0	0	4	101	0	0	0	0	0	0	0	0	0	0	0	0	0	0	0	0	0	0	0	0	0	0	0	0	0	0	0
808	822	0	3398		21				0	0	479161	17	0	25	57	1	0	0	0	0	0	100	0	0	0	0	0	0	0	0	0	2	0	0	0	0	0	0	0	0	0	0	0	0	0	0	0	0	0
809	823	0	4127		119				0	0	474961	18	0	65	15	0	0	0	0	0	1	99	0	0	0	0	0	0	0	0	0	0	0	0	5	0	0	0	0	0	0	2	0	0	0	0	0	0	0
810	824	0	956		7				1	0	460261	7	4	66	19	0	0	0	0	0	5	101	1900	0	400	1500	0	0	0	0	0	0	0	0	0	0	0	0	0	0	0	0	0	0	0	0	0	0	0
811	825	0	5644		35				0	0	456761	21	2	35	36	3	2	0	0	0	2	101	0	0	0	0	0	0	0	0	1	0	0	0	2	0	0	0	0	0	0	0	0	0	0	0	0	0	0
812	826	0	957		677				1	0	433661	42	26	32	0	0	0	0	0	0	0	100	300	0	0	300	0	0	2	0	1	0	0	0	3	0	0	3	0	1	0	1	0	0	0	0	0	0	0
813	827	0	958		682				1	0	430861	5	0	35	13	0	0	16	0	8	5	82	500	0	0	500	1	0	0	0	0	0	0	0	0	0	0	1	0	0	0	0	1	0	2	0	0	0	1
814	828	0	4754		11				0	0	462362	7	0	60	33	0	0	0	0	0	0	100	0	0	0	0	0	0	0	0	0	0	0	0	1	0	0	0	0	0	0	0	0	0	0	0	0	0	0
815	829	0	4190		489				0	0	472163	16	0	25	59	0	0	0	0	0	0	100	0	0	0	0	0	0	0	0	0	0	0	0	1	0	0	3	0	0	0	0	0	0	0	0	0	0	0
816	830	0	6408		2				0	0	466563	7	3	60	24	7	0	0	0	0	0	101	0	0	0	0	0	0	0	0	0	0	0	0	0	0	0	0	0	0	0	0	0	0	0	0	0	0	0
817	831	0	984		23				1	0	454663	1	0	12	86	2	0	0	0	0	0	101	400	150	0	250	1	0	0	0	0	0	0	0	0	0	0	0	0	0	0	0	0	0	0	0	0	0	0
818	832	0	985		69				1	1	444863	4	2	0	0	90	5	0	0	0	0	101	7500	0	3500	4000	0	0	0	0	1	0	0	0	0	0	0	0	0	0	0	0	0	0	0	0	0	1	0
819	833	0	986		0				1	1	440663	0	6	0	14	54	26	0	0	0	0	100	7500	0	7000	500	0	0	0	0	0	0	0	0	0	0	0	0	0	0	0	0	0	0	0	0	0	0	0
820	834	0	987		19				1	0	437863	10	0	65	16	0	0	0	0	0	9	100	2400	100	0	2300	0	0	0	0	0	0	0	0	0	0	0	2	0	0	0	0	0	0	0	0	0	0	0
821	835	0	4458		176				0	0	473564	11	0	59	30	0	0	0	0	0	0	100	0	0	0	0	0	0	0	0	0	0	0	0	0	0	0	0	0	0	0	0	0	0	0	0	0	0	0
822	836	0	5416		4				0	0	462364	8	0	71	21	0	0	0	0	0	0	100	0	0	0	0	0	0	0	0	0	0	0	0	0	0	0	0	0	0	0	0	0	0	0	0	0	0	0
823	837	0	4377		8				0	0	458864	8	3	36	53	0	0	0	0	0	1	101	0	0	0	0	0	0	0	0	0	0	0	0	3	0	0	0	0	0	0	1	0	0	0	0	0	0	0
824	838	0	1017		2877				1	1	472865	26	0	27	40	0	0	0	2	0	5	100	7500	0	0	7500	3	0	6	0	4	0	0	0	29	0	0	239	0	0	0	15	0	3	0	0	0	0	0
825	839	0	1018		13				1	0	470065	5	0	77	15	0	0	0	0	0	4	101	1500	0	0	1500	0	0	0	0	0	0	0	0	0	0	0	0	0	0	0	0	0	0	0	0	0	0	0
826	840	0	6401		5				0	0	465165	4	0	53	43	0	0	0	0	0	0	100	0	0	0	0	0	0	0	0	1	0	0	0	2	0	0	0	0	0	0	2	0	0	0	0	0	0	0
827	841	0	1019		349				1	0	463065	19	0	73	8	0	0	0	0	0	0	100	1800	0	0	1800	3	0	3	1	2	0	0	0	4	0	0	0	0	0	0	2	0	0	0	0	0	0	0
828	842	0	1020		9				1	0	458865	4	0	48	46	0	0	0	0	0	2	100	300	0	0	300	0	0	0	0	0	0	0	0	3	0	0	0	0	0	0	0	0	0	0	0	0	0	0
829	843	0	3976		481				0	0	473566	5	0	56	35	0	0	0	0	0	4	100	0	0	0	0	0	0	0	6	0	0	0	0	2	0	0	0	0	0	0	2	0	0	0	0	0	0	1
830	844	0	6346		100				0	0	460266	4	5	36	55	0	0	0	0	0	1	101	0	0	0	0	0	0	0	0	0	0	0	0	2	0	0	0	0	0	0	2	0	0	0	0	0	1	0
832	846	0	6191		65				0	0	458866	5	0	30	57	7	0	0	0	0	0	99	0	0	0	0	0	0	0	0	0	0	0	0	0	0	0	2	0	0	0	0	0	0	0	0	0	0	0
835	849	0	1047		9				1	0	467267	1	0	92	5	0	0	0	0	0	2	100	1800	0	0	1800	0	0	0	0	0	0	0	0	0	0	0	1	0	0	0	0	0	0	0	0	0	0	0
836	850	0	1048		411				1	0	463067	4	2	47	46	0	0	0	0	0	0	99	120	0	0	120	0	0	0	0	0	0	0	0	1	0	0	0	0	0	0	0	0	0	0	0	0	0	0
837	851	0	4355		9				0	0	461667	0	0	52	46	0	0	0	0	0	1	99	0	0	0	0	0	0	0	0	0	0	0	0	0	0	0	0	0	0	0	0	0	0	0	0	0	0	0
839	853	0	1049		1420				1	0	450467	0	8	0	9	12	52	0	19	0	0	100	2	0	1	1	16	6	4	2	8	0	1	0	0	0	0	0	0	1	0	0	0	1	0	0	0	2	2
840	854	0	3543		75				0	0	439267	11	0	31	58	0	0	0	0	0	0	100	0	0	0	0	0	0	0	0	0	0	0	0	0	0	0	2	0	0	0	0	0	0	0	0	0	0	0
841	855	0	4439		581				0	0	462368	13	0	53	33	0	1	0	0	0	0	100	0	0	0	0	0	0	0	0	0	0	0	0	1	0	0	1	0	234	0	0	0	0	0	0	0	0	0
842	856	0	6052		2				0	0	458168	0	0	61	36	0	0	0	0	0	3	100	0	0	0	0	0	0	0	0	0	0	0	0	0	0	0	0	0	0	0	0	0	0	0	0	0	0	0
843	857	0	6721		254				0	0	462369	11	0	62	24	0	0	0	0	0	2	99	0	0	0	0	0	0	0	0	0	0	0	0	12	0	0	0	0	4	0	2	0	0	0	0	0	0	0
844	858	0	1072		63				1	1	447669	0	18	3	31	30	19	0	0	0	0	101	16000	0	0	16000	0	0	0	0	0	0	0	0	0	0	0	0	0	0	0	0	0	0	0	0	0	0	0
845	859	0	6572		55				0	0	446969	13	3	25	52	7	0	0	0	0	1	101	0	0	0	0	0	0	0	0	0	0	0	0	0	0	0	0	0	0	0	0	0	0	0	0	0	0	0
846	860	0	1073		51				1	1	437869	10	2	77	11	0	0	0	0	0	0	100	20000	0	10000	10000	0	0	0	0	0	0	0	0	0	0	0	0	0	0	0	0	0	0	0	0	0	0	0
847	861	0	4666		17				0	0	476370	2	0	40	57	0	0	0	0	0	1	100	0	0	0	0	0	0	0	0	0	0	0	0	0	0	0	0	0	0	0	0	0	0	0	0	0	0	0
848	862	0	5322		6				0	0	463070	7	0	70	21	0	0	0	0	0	2	100	0	0	0	0	0	0	0	0	0	0	0	0	0	0	0	0	0	0	0	0	0	0	0	0	0	0	0
849	863	0	6502		99				0	0	457470	4	0	48	42	6	0	0	0	0	0	100	0	0	0	0	0	0	0	0	0	1	0	0	2	0	0	2	0	0	0	0	0	0	0	0	0	0	0
850	864	0	1106		56				1	0	472871	12	0	73	16	0	0	0	0	0	0	101	1000	0	200	800	0	0	0	0	0	0	0	0	0	0	0	0	0	0	0	0	0	0	0	0	0	0	0
851	865	0	1107		41				1	0	471471	9	1	72	16	0	0	0	0	0	3	101	600	0	0	600	0	0	0	0	0	0	0	0	0	0	0	0	0	0	0	0	0	0	0	0	0	0	0
852	866	0	1108		118				1	0	465871	44	0	31	22	0	0	0	0	0	2	99	2	0	1	1	0	0	0	0	0	0	0	0	5	0	0	7	0	0	0	3	0	0	0	0	0	0	0
853	868	0	1109		372				1	0	457471	18	0	44	30	0	0	0	1	0	8	101	2000	0	500	1500	0	0	0	0	0	1	0	0	31	0	0	11	2	0	0	17	0	0	0	0	0	0	0
854	869	0	1110		61				1	0	449071	6	1	1	81	10	0	0	0	0	1	100	1000	100	100	800	0	0	0	0	0	0	0	0	0	0	0	0	0	0	0	0	0	0	0	0	0	0	0
855	871	0	4267		83				0	0	463072	4	0	43	42	0	0	0	0	0	11	100	0	0	0	0	0	0	0	0	0	0	0	0	2	0	0	1	0	0	0	1	0	0	0	0	0	0	0
856	872	0	4391		150				0	0	457472	1	0	43	36	4	0	0	0	0	16	100	0	0	0	0	0	0	0	0	0	1	0	0	1	0	0	0	0	0	0	0	0	0	0	0	0	0	0
857	873	0	1131		28				1	0	482673	0	53	0	4	43	0	0	0	0	0	100	150	0	0	150	0	0	0	0	0	0	0	0	0	0	0	0	0	0	0	0	0	0	0	0	0	0	0
858	874	0	3828		3				0	0	475673	6	0	49	43	0	0	0	0	0	2	100	0	0	0	0	0	0	0	0	0	0	0	0	0	0	0	0	0	0	0	0	0	0	0	0	0	0	0
859	875	0	1132		0				1	0	472873	0	5	94	1	0	0	0	0	0	0	100	600	0	0	600	0	0	0	0	0	0	0	0	0	0	0	0	0	0	0	0	0	0	0	0	0	0	0
860	876	0	5897		44				0	0	460973	0	0	48	49	0	0	0	0	0	3	100	0	0	0	0	0	0	0	0	0	0	0	0	0	0	0	0	0	0	0	0	0	0	0	0	0	0	0
861	877	0	6514		36				0	0	458173	5	0	68	27	0	0	0	0	0	0	100	0	0	0	0	1	0	0	0	0	0	0	0	0	0	0	0	0	0	0	0	0	0	0	0	0	0	0
862	878	0	1133		7				1	0	446273	1	85	0	9	5	0	0	0	0	0	100	200	0	0	200	0	0	0	0	0	0	0	0	1	0	0	0	0	0	0	1	0	0	0	0	0	0	0
864	880	0	4069		0				0	0	474274	1	7	68	23	0	0	0	0	0	0	99	0	0	0	0	0	0	0	0	0	0	0	0	0	0	0	0	0	0	0	0	0	0	0	0	0	0	0
865	881	0	1152		1				1	0	470075	4	26	60	10	0	0	0	0	0	0	100	1200	0	0	1200	0	0	0	0	0	0	0	0	1	0	0	0	0	0	0	0	0	0	0	0	0	0	0
866	882	0	1153		430				1	1	456075	28	0	4	62	0	0	0	0	0	5	99	4000	0	0	4000	0	0	0	0	0	0	0	0	4	0	0	1	0	0	0	1	0	0	0	0	0	0	0
867	883	0	1154		248				1	0	451875	0	24	0	34	25	16	0	0	0	0	99	350	0	0	350	0	0	0	0	1	0	0	0	0	0	0	5	0	0	0	0	0	0	0	0	0	0	0
868	884	0	5887		2				0	0	441375	11	0	41	38	9	0	0	0	0	2	101	0	0	0	0	0	0	0	0	0	0	0	0	0	0	0	0	0	0	0	0	0	0	0	0	0	0	0
869	885	0	6492		104				0	0	440675	19	1	29	48	0	0	0	0	0	4	101	0	0	0	0	0	0	0	0	0	0	0	0	1	0	0	0	0	0	0	0	0	0	0	0	0	0	0
870	886	0	6673		13				0	0	467276	2	0	66	31	0	0	0	0	0	2	101	0	0	0	0	0	0	0	0	0	0	0	0	1	0	0	0	0	0	0	1	0	0	0	0	0	0	0
871	887	0	5715		13				0	0	470777	4	0	45	51	0	0	0	0	0	0	100	0	0	0	0	0	0	0	0	0	0	0	0	0	0	0	0	0	0	0	0	0	0	0	0	0	1	0
872	888	0	1179		32				1	0	464477	1	0	83	11	0	0	0	5	0	0	100	400	0	0	400	0	0	0	0	0	0	0	1	5	0	0	0	0	0	0	2	0	0	0	0	0	0	0
873	889	0	1180		1548				1	0	463077	9	0	66	24	0	0	0	0	0	2	101	400	0	0	400	0	0	19	1	1	0	0	0	20	1	0	7	0	0	0	7	2	1	2	0	0	0	6
874	890	0	1181		89				1	0	457477	1	1	83	13	0	0	0	0	0	2	100	2000	0	500	1500	0	0	0	0	0	0	0	0	0	0	0	0	0	0	0	0	0	0	0	0	0	0	0
876	892	0	4887		751				0	0	468678	14	2	68	15	0	0	0	0	0	1	100	0	0	0	0	0	0	0	0	0	0	0	0	0	0	0	0	0	0	0	0	0	0	0	0	0	0	0
878	894	0	6655		44				0	0	452578	10	0	46	37	0	0	0	0	0	7	100	0	0	0	0	0	0	0	0	0	0	0	0	20	0	0	0	0	0	0	12	0	0	0	0	0	0	0
879	895	0	5605		33				0	0	467279	0	0	62	34	0	0	0	0	0	4	100	0	0	0	0	0	0	0	0	0	0	0	0	0	0	0	0	0	0	0	0	0	0	0	0	0	0	0
880	896	0	1204		0				1	0	460279	2	0	94	3	0	0	0	0	0	1	100	160	0	0	160	0	0	0	0	0	0	0	0	0	0	0	0	0	0	0	0	0	0	0	0	0	0	0
881	897	0	1205		194				1	0	450479	17	4	59	18	0	0	0	0	0	2	100	250	0	0	250	0	0	0	0	1	0	0	0	0	0	0	0	0	0	0	0	0	0	0	0	0	0	0
882	898	0	5698		227				0	0	462380	6	0	70	18	0	0	0	0	0	6	100	0	0	0	0	0	0	0	0	0	0	0	0	1	0	0	1	0	0	0	0	0	0	0	1	0	0	1
883	899	0	6689		0				0	0	445580	8	3	32	56	1	0	0	0	0	0	100	0	0	0	0	0	0	0	0	0	0	0	0	0	0	0	0	0	0	0	0	0	0	0	0	0	0	0
884	900	0	1237		39				1	0	474281	0	0	0	32	68	0	0	0	0	0	100	800	0	800	0	0	0	0	0	0	0	0	0	0	0	0	0	0	0	0	0	0	0	0	0	0	0	0
885	901	0	1238		2				1	1	464481	4	3	93	0	0	0	0	0	0	1	101	12000	0	0	12000	0	0	0	0	1	0	0	0	0	0	0	0	0	0	0	0	0	0	0	0	0	0	0
886	902	0	1239		156				1	0	460281	3	0	80	18	0	0	0	0	0	0	101	50	0	50	0	0	0	0	0	0	0	0	0	0	0	0	0	0	0	0	0	0	0	0	0	0	0	0
887	903	0	1240		18				1	0	454681	4	0	88	7	0	0	0	0	0	0	99	200	0	0	200	0	0	0	1	0	0	0	0	0	0	0	0	0	0	0	0	0	0	0	0	0	0	0
888	904	0	3382		126				0	0	453281	4	0	70	22	0	0	0	0	0	4	100	0	0	0	0	1	1	0	1	4	0	0	0	0	0	0	1	0	2	0	0	0	0	0	1	0	0	0
889	905	0	4967		600				0	0	451881	14	2	54	27	0	0	0	0	0	3	100	0	0	0	0	1	0	0	0	1	0	2	0	0	0	0	0	0	0	0	0	0	1	0	0	0	0	0
890	906	0	1241		105				1	0	444881	2	1	16	81	0	0	0	0	0	0	100	200	0	0	200	0	0	0	0	0	0	0	0	0	0	0	0	0	0	0	0	0	0	0	0	0	0	0
891	907	0	5039		12				0	0	441381	1	0	27	63	5	0	0	1	0	3	100	0	0	0	0	0	0	0	0	0	0	0	0	0	0	0	0	0	0	0	0	0	0	0	0	0	0	0
892	908	0	5330		10				0	0	450482	14	0	69	17	0	0	0	1	0	0	101	0	0	0	0	0	0	0	0	0	0	0	0	0	0	0	0	0	0	0	0	0	0	0	0	0	0	0
893	909	0	4253		9				0	0	448382	1	0	59	40	0	0	0	0	0	0	100	0	0	0	0	0	0	0	0	0	0	0	0	0	0	0	0	0	0	0	0	0	0	0	0	0	0	0
894	910	0	3981		119				0	0	444882	1	7	32	60	0	0	0	0	0	0	100	0	0	0	0	0	0	0	0	0	0	0	0	0	0	0	0	0	0	0	0	0	0	0	0	0	0	0
895	911	0	1257		5726				1	1	461683	21	0	36	25	0	0	0	12	0	6	100	6000	0	1000	5000	115	0	31	9	12	0	0	0	9	0	0	0	0	0	0	7	0	5	5	2	0	0	5
896	912	0	1258		267				1	0	453283	8	0	80	13	0	0	0	0	0	0	101	1500	0	500	1000	0	1	0	0	0	0	0	0	1	0	0	0	0	6	0	1	0	0	0	0	0	0	0
897	913	0	1259		196				1	0	444883	21	3	31	36	3	0	0	0	0	6	100	350	0	0	350	0	0	0	0	0	0	0	0	4	0	0	2	0	0	0	4	0	0	0	0	0	0	0
898	914	0	5666		4414				0	0	461684	19	0	44	22	0	0	0	0	0	16	101	0	0	0	0	50	0	40	28	8	0	0	0	2	0	0	3	0	0	0	1	2	4	5	1	0	0	7
899	915	0	4205		0				0	0	448384	1	5	65	28	0	0	0	0	0	0	99	0	0	0	0	0	0	0	0	0	0	0	0	0	0	0	0	0	0	0	0	0	0	0	0	0	0	0
900	916	0	5805		14				0	0	447684	2	0	61	36	0	0	0	0	0	1	100	0	0	0	0	0	0	0	0	0	0	0	0	4	0	0	0	0	0	0	2	0	0	0	0	0	0	0
901	917	0	1273		7				1	0	467285	18	0	35	44	0	0	0	0	0	3	100	500	0	500	0	0	0	0	0	0	0	0	0	0	0	0	0	0	0	0	0	0	0	0	0	0	0	0
903	919	0	1274		9				1	0	447685	4	0	80	15	0	0	0	0	0	1	100	400	0	0	400	0	0	0	0	0	0	0	0	0	0	0	1	0	0	0	0	0	0	0	0	0	0	0
904	920	0	4863		95				0	0	449786	3	0	71	25	0	0	0	0	0	1	100	0	0	0	0	0	0	0	0	0	0	0	0	0	0	0	6	0	0	0	0	0	0	0	0	0	0	0
905	921	0	5583		0				0	0	467287	8	1	29	57	5	0	0	0	0	0	100	0	0	0	0	0	0	0	0	0	0	0	0	0	0	0	0	0	0	0	0	0	0	0	0	0	0	0
906	922	0	1289		354				1	0	451887	16	0	57	21	0	0	0	0	0	6	100	250	0	0	250	3	0	0	1	0	0	0	0	4	0	0	0	0	3	0	1	0	1	0	0	0	0	2
907	923	0	4367		10				0	0	465188	3	2	40	53	0	0	0	0	0	2	100	0	0	0	0	0	0	0	0	0	0	0	0	0	0	0	0	0	0	0	0	0	0	0	0	0	0	0
909	925	0	1318		2				1	1	463089	0	0	96	3	0	0	0	0	0	2	101	5000	0	0	5000	0	0	0	0	0	0	0	0	0	0	0	0	0	0	0	0	0	0	0	0	0	0	0
910	926	0	6707		0				0	0	463791	6	0	53	40	0	0	0	0	0	2	101	0	0	0	0	0	0	0	0	0	0	0	0	0	0	0	0	0	0	0	0	0	0	0	0	0	0	0
911	927	0	1333		5				1	1	463091	14	0	50	35	0	0	0	0	0	1	100	10000	0	0	10000	0	0	0	0	0	0	0	0	1	0	0	0	0	0	0	0	0	0	0	0	0	0	0
912	928	0	1334		1				1	0	460291	13	0	84	3	0	0	0	0	0	0	100	350	0	0	350	0	0	0	0	0	0	0	0	0	0	0	0	0	0	0	0	0	0	0	0	0	0	0
913	929	0	1353		310				1	1	485493	2	1	15	79	2	0	0	0	0	1	100	3000	0	500	2500	0	2	5	0	0	0	0	0	1	0	0	0	0	0	0	0	0	1	0	0	0	0	0
914	930	0	1354		51				1	0	468693	2	0	24	71	4	0	0	0	0	0	101	1000	0	0	1000	1	1	1	0	0	0	0	0	0	0	0	0	0	0	0	0	0	0	0	0	0	0	0
915	931	0	1355		96				1	0	463093	6	0	53	41	0	0	0	0	0	1	101	750	0	0	750	1	0	3	1	3	0	0	0	0	0	0	0	0	0	0	0	0	0	0	0	0	0	1
916	932	0	1356		71				1	0	461693	30	0	54	15	0	0	0	0	0	1	100	600	0	0	600	1	0	0	0	0	0	0	0	0	0	0	0	0	0	0	0	0	0	0	0	0	0	0
917	933	0	1357		59				1	0	453293	14	0	69	17	0	0	0	0	0	0	100	300	0	0	300	0	0	0	0	1	0	0	0	53	0	0	0	0	0	0	28	0	0	0	0	0	0	0
918	934	0	5696		101				0	0	468694	16	0	43	40	0	0	0	0	0	1	100	0	0	0	0	0	0	0	0	0	0	0	0	1	0	0	0	0	0	0	0	0	0	0	0	0	0	0
919	935	0	4282		0				0	0	464494	13	0	44	38	0	0	0	0	0	5	100	0	0	0	0	0	0	0	0	0	0	0	0	0	0	0	0	0	0	0	0	0	0	0	0	0	0	0
921	937	0	1387		0				1	1	464495	2	0	88	10	0	0	0	0	0	0	100	23000	500	0	22500	0	0	0	0	0	0	0	0	0	0	0	0	0	0	0	0	0	0	0	0	0	0	0
922	938	0	1388		0				1	0	457495	0	0	99	0	0	0	0	0	0	1	100	200	0	0	200	0	0	0	0	0	0	0	0	0	0	0	0	0	0	0	0	0	0	0	0	0	0	0
923	939	0	1389		416				1	0	450495	5	0	26	68	0	0	0	0	0	2	101	500	0	200	300	6	2	7	2	6	3	0	0	2	0	0	0	0	0	0	1	0	2	0	0	1	0	1
924	940	0	5137		508				0	0	449095	7	0	33	60	0	0	0	0	0	0	100	0	0	0	0	0	2	0	4	5	12	0	0	0	0	0	6	0	0	0	0	0	0	1	0	1	0	0
925	941	0	6004		1				0	0	456096	2	0	71	27	0	0	0	0	0	0	100	0	0	0	0	0	0	0	0	0	0	0	0	0	0	0	0	0	0	0	0	0	0	0	0	0	0	0
926	942	0	1412		22				1	1	489697	26	4	0	57	11	0	0	0	0	1	99	7500	0	2500	5000	0	0	3	0	0	0	0	0	0	0	0	0	0	0	0	0	0	0	0	0	0	0	0
927	943	0	1413		2				1	0	470097	5	0	0	22	70	3	0	0	0	0	100	250	0	0	250	0	0	0	0	0	0	0	0	0	0	0	0	0	0	1	0	0	0	0	0	0	0	0
930	946	0	1414		3				1	0	463097	15	9	54	21	0	0	0	0	0	1	100	400	0	0	400	0	0	0	0	0	0	0	0	1	1	0	0	0	0	0	0	0	0	0	0	0	0	0
931	947	0	3467		0				0	0	454697	7	0	51	41	0	0	0	0	0	2	101	0	0	0	0	0	0	0	0	0	0	0	0	0	0	0	0	0	0	0	0	0	0	0	0	0	0	0
933	949	0	6195		753				0	0	464498	4	1	37	56	1	0	0	0	0	1	100	0	0	0	0	2	6	8	2	3	0	0	1	1	0	0	0	0	0	0	0	2	0	1	1	0	1	1
935	951	0	1428		14				1	0	484099	3	0	29	68	0	0	0	0	0	0	100	300	300	0	0	0	0	0	0	0	0	0	0	0	0	0	0	0	0	0	0	0	0	0	0	0	0	0
936	952	0	4042		30				0	0	471500	20	0	35	44	0	0	0	0	0	0	99	0	0	0	0	0	0	0	1	2	0	0	0	0	0	0	0	0	0	0	0	0	0	0	0	0	0	0
937	953	0	5640		4				0	0	466600	3	0	64	33	0	0	0	0	0	0	100	0	0	0	0	0	0	0	0	0	0	0	0	0	0	0	0	0	0	0	0	0	0	0	0	0	0	0
938	954	0	3855		1				0	0	462400	20	6	59	10	0	0	0	0	0	5	100	0	0	0	0	0	0	0	0	0	0	0	0	0	0	0	0	0	0	0	0	0	0	0	0	0	0	0
939	955	0	1443		373				1	1	478501	1	9	0	39	52	0	0	0	0	0	101	5500	0	5000	500	2	0	2	0	1	1	0	0	0	0	0	0	0	0	0	0	0	0	0	0	0	0	0
941	957	0	4242		871				0	0	471501	10	0	38	40	0	0	0	0	0	11	99	0	0	0	0	5	1	5	1	1	0	0	0	1	0	0	0	0	0	0	0	0	2	0	0	0	2	3
942	958	0	3827		55				0	0	470101	1	0	49	48	0	0	0	0	0	3	101	0	0	0	0	0	0	0	1	0	0	0	0	0	0	0	0	0	0	0	0	0	0	0	0	0	0	0
943	959	0	1444		4				1	0	464501	2	2	0	78	17	0	0	0	0	1	100	400	0	0	400	0	0	0	0	0	0	0	0	0	0	0	0	0	0	0	0	0	0	0	0	0	0	0
944	960	0	1445		0				1	0	460301	1	0	99	0	0	0	0	0	0	0	100	200	0	0	200	0	0	0	0	0	0	0	0	0	0	0	0	0	0	0	0	0	0	0	0	0	0	0
945	961	0	1446		7				1	0	457501	3	0	85	9	0	0	0	0	0	2	99	300	0	0	300	0	0	0	0	0	0	0	0	0	0	0	0	0	0	0	0	0	0	0	0	0	0	0
946	963	0	1468		0				1	1	485503	5	0	81	14	0	0	0	0	0	0	100	11000	0	3000	8000	0	0	0	0	0	0	0	0	0	0	0	0	0	0	0	0	0	0	0	0	0	0	0
947	964	0	1469		7				1	1	475703	28	1	1	69	0	0	0	0	0	2	101	24700	0	15500	9200	0	0	0	0	0	0	0	0	0	0	0	0	0	0	0	0	0	0	0	0	0	0	0
948	965	0	5280		25				0	0	473603	20	1	37	41	0	0	0	0	0	0	99	0	0	0	0	0	1	1	0	0	0	0	0	0	0	0	0	0	0	0	0	0	0	0	0	0	0	0
949	966	0	1470		18				1	0	472903	25	0	35	35	1	0	0	0	0	4	100	200	0	0	200	0	0	0	0	0	0	0	0	0	0	0	0	0	1	0	0	0	0	0	0	0	0	0
950	967	0	5606		5				0	0	471503	15	7	45	32	0	0	0	0	0	0	99	0	0	0	0	0	0	0	0	0	0	0	0	0	0	0	0	0	0	0	0	0	0	0	0	0	0	0
951	968	0	1471		0				1	1	465903	2	0	80	17	0	0	0	0	0	1	100	22000	4500	5000	12500	0	0	0	0	0	0	0	0	0	0	0	0	0	0	0	0	0	0	0	0	0	0	0
952	969	0	3861		1				0	0	463103	3	0	58	38	0	0	0	0	0	1	100	0	0	0	0	0	0	0	0	0	0	0	0	0	0	0	0	0	0	0	0	0	0	0	0	0	0	0
954	971	0	5813		6				0	0	481304	6	2	60	32	0	0	0	0	0	0	100	0	0	0	0	0	0	0	0	0	0	0	0	0	0	0	0	0	0	0	0	0	0	0	0	0	0	0
955	972	0	4697		3				0	0	467304	0	1	64	35	0	0	0	0	0	0	100	0	0	0	0	0	0	0	0	0	0	0	0	0	0	0	0	0	0	0	0	0	0	0	0	0	0	0
956	974	0	1495		44				1	0	488305	17	0	0	30	13	39	0	0	0	0	99	1450	0	200	1250	0	0	0	0	0	0	0	0	0	0	0	0	0	3	0	0	0	0	0	0	0	0	0
957	975	0	4440		9				0	0	482705	20	6	33	40	1	0	0	0	0	0	100	0	0	0	0	0	0	0	0	0	0	0	0	0	0	0	0	0	0	0	0	0	0	0	0	0	0	0
958	976	0	1496		8204				1	0	478505	21	0	18	43	0	0	0	14	0	4	100	1000	0	0	1000	91	20	35	30	10	4	0	0	1	0	28	0	0	54	1	0	2	6	5	2	4	7	4
959	977	0	1497		66				1	0	470105	1	0	64	35	0	0	0	0	0	0	100	600	0	0	600	0	0	1	0	1	0	0	0	0	0	0	0	0	0	0	0	0	1	0	1	0	0	0
960	978	0	4117		16				0	0	466605	6	0	71	21	0	0	0	0	0	2	100	0	0	0	0	0	0	0	0	0	0	0	0	0	0	0	0	0	0	0	0	0	0	0	0	0	0	0
961	979	0	3401		1				0	0	479206	3	2	49	46	0	0	0	0	0	0	100	0	0	0	0	0	0	0	0	0	0	0	0	0	0	0	0	0	0	0	0	0	0	0	0	0	0	0
962	980	0	3647		4				0	0	466606	1	1	72	24	0	0	0	0	0	2	100	0	0	0	0	0	0	0	0	0	0	0	0	0	0	0	0	0	0	0	0	0	0	0	0	0	0	0
963	981	0	1515		2302				1	0	488307	50	10	0	31	0	0	0	8	0	2	101	1150	0	450	700	5	0	2	16	1	5	0	0	3	0	0	14	0	3	0	0	8	6	2	0	0	0	5
964	982	0	4681		9				0	0	481307	3	0	63	29	1	0	0	0	0	4	100	0	0	0	0	0	0	0	0	0	0	0	0	0	0	0	0	0	0	0	0	0	0	0	0	0	0	0
965	983	0	1516		155				1	1	478507	24	0	13	55	0	0	0	0	0	8	100	3000	0	1500	1500	0	0	0	1	0	0	0	0	0	0	0	0	0	0	0	0	1	0	0	0	0	0	0
967	985	0	6614		4				0	0	477108	11	0	42	46	0	0	0	0	0	1	100	0	0	0	0	0	0	0	0	0	0	0	0	0	0	0	0	0	0	0	0	0	0	0	0	0	0	0
968	986	0	5625		2				0	0	476408	6	0	64	30	0	0	0	0	0	0	100	0	0	0	0	0	0	0	0	0	0	0	0	0	0	0	0	0	0	0	0	0	0	0	0	0	0	0
969	987	0	1539		1				1	1	475709	43	4	11	40	0	0	0	0	0	2	100	13000	0	3000	10000	0	0	0	0	0	0	0	0	0	0	0	0	0	0	0	0	0	0	0	0	0	0	0
970	988	0	3448		3				0	0	469409	1	7	29	63	0	0	0	0	0	0	100	0	0	0	0	0	0	0	0	0	0	0	0	0	0	0	0	0	0	0	0	0	0	0	0	0	0	0
971	989	0	1540		20				1	1	465909	14	1	26	58	0	0	0	0	0	1	100	3000	0	0	3000	0	0	0	0	0	0	0	0	0	0	0	0	0	0	0	0	0	0	0	0	0	0	0
973	991	0	6444		35				0	0	464509	4	1	64	28	0	0	0	1	0	2	100	0	0	0	0	0	0	2	0	0	0	0	0	1	0	0	0	0	0	0	0	0	1	0	0	0	0	0
975	993	0	1569		26				1	0	484111	0	0	0	99	0	0	0	0	0	1	100	200	0	0	200	0	0	0	0	0	0	0	0	0	0	0	0	0	0	0	0	0	0	0	0	0	0	0
976	994	0	1570		116				1	0	478511	7	15	0	48	0	29	0	1	0	0	100	700	0	0	700	0	0	1	0	0	0	0	0	0	0	0	0	0	1	0	0	0	1	0	0	0	0	0
978	996	0	1591		46				1	0	489713	0	0	52	29	0	0	0	0	0	19	100	700	0	0	700	0	0	0	0	0	0	0	0	0	0	0	0	0	0	0	0	0	1	0	0	0	0	0
979	997	0	5046		48				0	0	468713	13	4	24	56	0	0	0	0	0	3	100	0	0	0	0	0	0	1	0	1	0	0	0	0	0	0	0	0	0	0	0	0	0	0	0	0	0	0
981	999	0	1611		19				1	0	467315	2	0	93	6	0	0	0	0	0	0	101	750	0	0	750	0	0	0	0	0	0	0	0	0	0	0	0	0	0	0	0	0	0	0	0	0	0	0
982	1000	0	4435		1				0	0	472217	16	2	64	14	0	0	0	0	0	4	100	0	0	0	0	0	0	0	0	0	0	0	0	0	0	0	0	0	0	0	0	0	0	0	0	0	0	0
983	1001	0	5202		2				0	0	471517	6	0	63	29	0	0	0	0	0	2	100	0	0	0	0	0	0	0	0	0	0	0	0	0	0	0	0	0	0	0	0	0	0	0	0	0	0	0
984	1002	0	5543		1				0	0	468017	5	1	53	42	0	0	0	0	0	0	101	0	0	0	0	0	0	0	0	0	0	0	0	0	0	0	0	0	0	0	0	0	0	0	0	0	0	0
985	1003	0	1656		2193				1	0	489719	19	0	7	38	0	0	0	1	0	35	100	450	0	0	450	11	0	13	5	1	13	0	0	12	0	0	13	0	1	0	3	5	4	1	1	0	0	4
986	1005	0	4429		19				0	0	479219	10	1	48	40	0	0	0	0	0	1	100	0	0	0	0	0	0	0	0	0	0	0	0	0	0	0	0	0	0	0	0	0	0	0	0	0	0	0
987	1006	0	1658		56				1	0	472919	25	2	47	27	0	0	0	0	0	0	101	2500	0	0	2500	0	1	0	0	1	0	0	0	2	0	0	0	0	0	0	0	0	0	0	0	0	0	0
988	1007	0	1659		7				1	0	468719	1	0	89	9	0	0	0	0	0	1	100	150	0	0	150	0	0	0	0	0	0	0	0	0	0	0	0	0	0	0	0	0	0	0	1	0	0	0
989	1008	0	6142		7				0	0	489020	12	0	68	21	0	0	0	0	0	0	101	0	0	0	0	0	0	0	0	0	0	0	0	0	0	0	0	0	0	0	0	0	0	0	0	0	0	0
991	1010	0	6582		1				0	0	468720	1	2	59	37	0	0	0	0	0	1	100	0	0	0	0	0	0	0	0	0	0	0	0	0	0	0	0	0	0	0	0	0	0	0	0	0	0	0
992	1011	0	5694		38				0	0	485521	3	0	68	28	0	0	0	0	0	1	100	0	0	0	0	1	0	0	0	0	0	0	0	0	0	0	0	0	0	0	0	0	0	0	0	0	0	1
993	1012	0	3454		0				0	0	484821	14	8	49	29	0	0	0	0	0	0	100	0	0	0	0	0	0	0	0	0	0	0	0	0	0	0	0	0	0	0	0	0	0	0	0	0	0	0
994	1013	0	4657		223				0	0	481321	12	0	53	26	0	0	0	0	0	9	100	0	0	0	0	0	0	0	1	0	3	0	0	0	0	0	0	0	0	0	0	0	0	0	0	1	0	1
996	1015	0	1685		61				1	0	474321	5	0	90	3	0	0	0	0	0	2	100	2500	0	0	2500	0	0	0	0	0	0	0	0	0	0	0	0	0	0	0	0	0	0	0	0	0	0	0
997	1016	0	6325		58				0	0	468021	0	0	60	31	0	0	0	0	0	9	100	0	0	0	0	0	0	0	0	0	0	0	0	0	0	0	0	0	0	0	0	0	0	0	0	1	0	0
998	1017	0	5269		1				0	0	488322	20	0	71	9	0	0	0	0	0	1	101	0	0	0	0	0	0	0	0	0	0	0	0	0	0	0	0	0	0	0	0	0	0	0	0	0	0	0
999	1018	0	1713		133				1	1	482723	6	0	81	4	0	0	0	0	0	8	99	3000	0	0	3000	1	2	3	0	0	1	0	0	0	0	0	0	0	0	0	0	0	0	0	0	0	0	0
1000	1019	0	6438		13				0	0	472923	1	1	73	24	0	0	0	0	0	1	100	0	0	0	0	0	0	0	0	0	0	0	0	0	0	0	0	0	0	0	0	0	0	0	0	0	0	0
1001	1020	0	52		52				1	1	521701	7	0	8	60	0	0	0	0	0	25	100	10600	0	2000	8600	0	0	0	0	0	0	0	0	7	0	0	0	0	0	0	0	0	0	0	0	0	0	0
1002	1021	0	60		645				1	0	511907	14	2	0	32	0	0	0	0	7	6	61	2500	0	0	2500	2	2	5	2	0	1	0	0	10	0	0	0	0	0	0	1	1	0	0	0	0	0	0
1003	1022	0	66		69				1	1	530109	1	0	1	98	0	0	0	0	0	0	100	19200	0	4200	15000	0	0	0	0	0	0	0	0	0	0	0	0	0	0	0	0	0	1	0	0	0	0	0
1004	1023	0	67		8				1	0	520309	2	0	24	73	0	0	0	0	0	2	101	750	0	0	750	0	0	0	0	0	0	0	0	1	0	0	0	0	0	0	0	0	0	0	0	0	0	0
1006	1025	0	4147		4				0	0	502810	11	4	32	53	0	0	0	0	0	0	100	0	0	0	0	0	0	0	0	0	0	0	0	1	0	0	0	0	0	0	0	0	0	0	0	0	0	0
1007	1026	0	5221		38				0	0	518211	19	2	13	51	0	0	0	3	0	11	99	0	0	0	0	0	0	0	0	0	0	0	0	14	0	0	0	0	0	0	3	0	0	0	0	0	0	0
1008	1027	0	69		145				1	1	516111	34	0	5	49	0	0	0	12	0	1	101	5500	0	500	5000	0	0	0	0	0	0	0	0	34	0	0	0	0	0	0	13	0	0	0	0	0	0	0
1009	1028	0	70		5				1	0	503511	8	0	5	85	0	0	0	0	0	2	100	1250	0	0	1250	0	0	0	0	0	0	0	0	3	0	0	0	0	0	0	0	0	0	0	0	0	0	0
1010	1029	0	71		13				1	1	500713	17	0	0	82	0	0	0	0	0	0	99	27000	0	12000	15000	0	0	0	0	0	0	0	0	0	0	0	0	0	0	0	0	0	0	0	0	0	0	0
1011	1030	0	78		1				1	0	514717	0	0	1	83	0	16	0	0	0	0	100	500	0	0	500	0	0	0	0	0	0	0	0	0	0	0	0	0	0	0	0	0	0	0	0	0	0	0
1012	1031	0	81		96				1	0	520319	15	1	36	49	0	0	0	0	0	0	101	1000	0	0	1000	0	0	0	1	0	0	0	0	7	0	0	1	0	14	0	0	0	0	0	0	0	0	0
1013	1032	0	92		0				1	1	496523	1	8	0	74	0	18	0	0	0	0	101	4520	200	200	4120	0	0	0	0	0	0	0	0	0	0	0	0	0	0	0	0	0	0	0	0	0	0	0
1014	1033	0	109		291				1	0	521731	3	0	0	7	0	77	0	14	0	0	101	1600	0	600	1000	1	0	0	0	0	0	0	0	1	0	0	0	0	0	0	0	0	0	0	0	0	0	0
1015	1034	0	126		12				1	0	520337	12	0	7	80	1	0	0	0	0	0	100	200	0	0	200	0	0	0	0	0	0	0	0	0	0	0	4	0	0	0	0	0	0	0	0	0	0	0
1016	1035	0	6434		0				0	0	523138	0	3	36	61	0	0	0	0	0	0	100	0	0	0	0	0	0	0	0	0	0	0	0	0	0	0	0	0	0	0	0	0	0	0	0	0	0	0
1017	1036	0	133		3				1	0	520339	0	0	1	93	0	6	0	0	0	0	100	800	0	0	800	0	0	0	0	0	0	0	0	0	0	0	0	0	0	0	0	0	0	0	0	0	0	0
1018	1037	0	5027		0				0	0	521741	14	0	34	51	0	0	0	0	0	1	100	0	0	0	0	0	0	0	0	0	0	0	0	0	0	0	0	0	0	0	0	0	0	0	0	0	0	0
1019	1038	0	136		161				1	0	513341	23	0	0	61	0	0	0	0	0	16	100	1650	0	150	1500	0	0	0	0	0	0	0	0	8	0	0	17	0	0	0	1	0	0	0	0	0	0	0
1021	1040	0	3508		0				0	0	534345	1	0	37	62	0	0	0	0	0	0	100	0	0	0	0	0	0	0	0	0	0	0	0	0	0	0	0	0	0	0	0	0	0	0	0	0	0	0
1022	1041	0	4345		0				0	0	530145	1	1	46	52	0	0	0	0	0	0	100	0	0	0	0	0	0	0	0	0	0	0	0	0	0	0	0	0	0	0	0	0	0	0	0	0	0	0
1023	1042	0	5736		27				0	0	529449	11	0	17	18	0	0	0	0	6	0	52	0	0	0	0	0	0	0	0	0	0	0	0	1	0	0	0	0	0	0	0	0	0	0	0	0	0	0
1024	1043	0	180		2				1	1	517557	0	23	7	5	61	4	0	0	0	0	100	3050	0	0	3050	0	0	0	0	0	0	0	0	1	0	0	0	0	0	0	0	0	0	0	0	0	0	0
1025	1044	0	193		124				1	0	525961	0	0	14	81	0	0	0	0	3	2	100	220	0	0	220	0	0	0	0	0	0	0	0	0	0	0	0	0	0	0	0	0	0	0	0	0	0	0
1026	1045	0	202		73				1	0	525963	0	0	0	95	0	0	0	0	0	5	100	220	0	0	220	0	0	0	1	0	0	0	0	0	0	0	1	0	0	0	0	0	0	1	0	0	0	0
1027	1046	0	218		24				1	0	524567	13	0	1	75	0	0	0	0	8	4	101	1200	0	0	1200	0	0	0	0	0	0	0	0	3	0	0	0	0	0	0	1	0	0	0	0	0	0	0
1028	1047	0	219		145				1	0	523167	5	0	24	68	0	0	0	0	0	3	100	500	0	0	500	0	0	0	0	0	0	0	0	1	0	0	0	0	0	0	0	0	0	0	0	0	0	0
1029	1048	0	220		0				1	1	518967	5	29	4	47	16	0	0	0	0	0	101	12000	1000	5500	5500	0	0	0	0	0	0	0	0	0	0	0	0	0	0	0	0	0	0	0	0	0	0	0
1030	1049	0	228		99				1	0	528769	12	1	2	80	0	0	0	0	4	0	99	1000	0	0	1000	0	0	0	0	0	0	0	0	0	0	0	0	0	0	0	0	0	0	0	0	0	0	0
1031	1050	0	229		158				1	1	525969	0	0	18	22	0	0	0	0	58	2	100	6000	0	0	6000	0	0	0	0	0	0	0	0	1	0	0	1	0	0	0	0	0	0	0	0	0	0	0
1032	1051	0	230		516				1	1	523169	7	0	60	4	0	0	0	0	29	1	101	4625	0	0	4625	3	0	5	1	2	0	0	0	3	0	0	0	0	0	0	0	1	1	1	0	0	0	0
1034	1053	0	231		4				1	1	509169	0	8	0	71	11	10	0	0	0	0	100	17500	0	4800	12700	0	0	0	0	0	0	0	0	0	0	0	0	0	0	0	0	0	0	0	0	0	0	0
1035	1054	0	3920		1682				0	0	523170	14	0	16	53	0	0	0	0	0	17	100	0	0	0	0	0	5	7	15	0	0	0	0	33	1	0	28	0	0	0	0	6	2	3	0	0	0	0
1036	1055	0	238		0				1	0	517571	1	0	0	99	0	0	0	0	0	0	100	400	0	0	400	0	0	0	0	0	0	0	0	0	0	0	0	0	0	0	0	0	0	0	0	0	0	0
1037	1056	0	239		1				1	1	509171	4	29	0	54	12	1	0	0	0	0	100	18000	0	8000	10000	0	0	0	0	0	0	0	0	0	0	0	0	0	0	0	0	0	0	0	0	0	0	0
1038	1057	0	245		86				1	0	517573	4	1	1	94	0	0	0	0	0	1	101	600	0	0	600	2	0	0	0	0	0	0	0	0	0	0	0	0	0	0	0	0	1	0	0	0	0	1
1039	1058	0	246		116				1	0	510573	36	2	5	54	0	0	0	2	0	1	100	1000	0	0	1000	0	0	0	0	0	0	0	0	9	0	4	0	0	37	0	1	0	0	0	0	0	0	0
1040	1059	0	247		1				1	0	499373	0	13	0	61	23	2	0	1	0	0	100	220	0	0	220	0	0	0	0	0	0	0	0	0	0	0	0	0	0	0	0	0	0	0	0	0	0	0
1041	1060	0	257		56				1	0	525975	0	0	4	92	0	0	0	0	0	3	99	220	0	0	220	0	0	0	0	0	0	0	0	1	0	0	0	0	0	0	0	0	0	0	0	0	0	0
1042	1061	0	258		8				1	0	506375	14	0	0	61	25	0	0	0	0	1	101	300	0	0	300	0	0	0	0	0	0	0	0	0	0	0	2	0	0	0	0	0	0	0	0	0	0	0
1043	1062	0	265		250				1	0	517577	7	0	20	65	0	0	0	7	0	0	99	2	0	1	1	2	0	0	1	0	0	0	0	3	0	8	0	0	55	0	1	0	0	0	0	0	0	1
1044	1063	0	266		6				1	1	511977	27	0	0	72	0	0	0	0	0	1	100	6500	0	500	6000	0	0	0	0	0	0	0	0	0	0	0	0	0	0	0	0	0	0	0	0	0	0	0
1045	1064	0	267		73				1	0	507777	18	3	0	79	0	0	0	0	0	0	100	1000	0	0	1000	0	0	0	0	0	0	0	0	8	0	0	0	0	0	0	3	0	0	0	0	0	0	0
1046	1065	0	273		157				1	0	527379	0	2	0	33	0	0	0	0	13	0	48	1000	1000	0	0	0	0	0	0	0	0	0	0	0	0	0	1	0	0	0	0	0	0	0	0	0	0	0
1048	1067	0	284		30				1	0	524581	2	19	13	60	0	7	0	0	0	0	101	250	0	0	250	0	0	0	0	0	0	0	0	0	0	0	0	0	0	0	0	0	0	0	0	0	0	0
1050	1069	0	6122		44				0	0	522487	9	7	28	53	0	0	0	0	0	3	100	0	0	0	0	0	0	1	1	1	0	0	0	4	0	0	0	0	0	0	2	0	0	0	0	0	0	0
1051	1070	0	308		2				1	0	514787	1	0	10	87	0	0	0	1	0	0	99	160	0	0	160	0	0	0	0	0	0	0	0	0	0	0	0	0	0	0	0	0	0	0	0	0	0	0
1052	1071	0	309		0				1	0	504987	4	14	0	54	29	0	0	0	0	0	101	1300	0	0	1300	0	0	0	0	0	0	0	0	0	0	0	0	0	0	0	0	0	0	0	0	0	0	0
1053	1072	0	310		9				1	0	495187	6	1	28	63	0	0	0	0	0	2	100	500	150	0	350	0	0	0	0	0	0	0	0	4	0	0	0	0	0	0	1	0	0	0	0	0	0	0
1054	1073	0	5639		314				0	0	492388	15	0	50	33	0	0	0	0	0	1	99	0	0	0	0	2	5	1	0	2	0	1	0	35	0	0	0	0	0	0	13	0	0	0	0	0	0	0
1055	1074	0	327		99				1	0	506391	1	0	1	97	0	0	0	0	0	1	100	450	0	0	450	0	0	0	0	0	0	0	0	0	0	0	0	0	0	0	0	0	0	0	0	0	0	0
1056	1075	0	328		1				1	0	500791	5	0	44	51	0	0	0	0	0	1	101	300	0	0	300	0	0	0	0	0	0	0	0	1	0	0	0	0	0	0	0	0	0	0	0	0	0	0
1057	1076	0	329		30				1	1	499391	22	11	16	49	0	0	0	0	0	1	99	11050	0	50	11000	0	0	0	0	0	0	0	0	29	0	0	0	0	0	0	11	0	0	0	0	0	0	0
1059	1078	0	5751		506				0	0	504292	11	0	42	44	0	0	0	0	0	3	100	0	0	0	0	0	0	0	0	0	0	0	0	10	0	14	4	0	158	0	6	0	0	0	0	0	0	0
1060	1079	0	345		47				1	0	517593	11	33	0	31	23	0	0	0	0	1	99	1000	0	0	1000	0	0	0	0	0	0	0	0	4	0	0	1	1	6	0	0	0	0	0	0	0	0	0
1061	1080	0	346		249				1	0	511993	1	61	7	11	21	0	0	0	0	0	101	250	0	0	250	0	0	0	0	0	0	0	0	2	0	20	0	0	153	0	1	0	0	0	0	0	0	0
1062	1081	0	3428		4				0	0	504993	5	0	66	29	0	0	0	0	0	1	101	0	0	0	0	0	0	0	0	0	0	0	0	2	0	0	0	0	0	0	1	0	0	0	0	0	0	0
1063	1082	0	5381		418				0	0	504293	3	0	60	37	0	0	0	0	0	0	100	0	0	0	0	3	1	4	2	3	1	0	0	0	0	0	0	0	0	0	0	1	1	0	0	0	0	1
1064	1083	0	5402		11				0	0	502194	5	0	64	28	0	0	0	0	0	4	101	0	0	0	0	0	0	0	0	0	0	0	0	7	0	0	0	0	0	0	2	0	0	0	0	0	0	0
1065	1084	0	6663		83				0	0	521096	0	0	35	62	0	0	0	0	2	1	100	0	0	0	0	0	0	0	1	0	1	0	0	0	0	13	0	0	13	0	0	0	0	0	0	0	0	0
1066	1085	0	3396		74				0	0	507796	2	0	33	47	0	0	0	0	0	18	100	0	0	0	0	1	0	0	3	0	0	0	0	7	0	0	0	0	0	0	3	0	0	0	0	0	0	0
1067	1086	0	3937		10				0	0	503596	9	0	56	33	0	0	0	0	0	2	100	0	0	0	0	0	0	0	0	0	0	0	0	4	0	0	0	0	0	0	0	0	0	0	0	0	0	0
1069	1088	0	5668		12				0	0	509897	6	0	33	58	0	0	0	1	0	2	100	0	0	0	0	0	0	0	0	0	0	0	0	6	0	0	0	0	0	0	2	0	0	0	0	0	0	0
1070	1089	0	5324		8				0	0	508497	3	0	44	43	0	0	0	0	3	7	100	0	0	0	0	0	0	0	0	0	0	0	0	2	0	0	0	0	0	0	0	0	0	0	0	0	0	0
1071	1090	0	382		360				1	0	503599	3	0	4	76	0	1	0	0	0	16	100	900	0	0	900	2	0	0	3	0	0	0	0	2	0	0	0	0	0	0	0	3	0	3	0	0	0	0
1072	1091	0	383		4				1	0	502199	9	2	4	55	0	28	0	2	0	1	101	600	0	0	600	0	0	0	0	0	0	0	0	4	0	0	0	0	0	0	1	0	0	0	0	0	0	0
1073	1092	0	3606		7				0	0	554701	0	0	46	53	0	0	0	0	0	1	100	0	0	0	0	0	0	0	0	0	0	0	0	2	0	0	0	0	0	0	2	0	0	0	0	0	0	0
1074	1095	0	3381		4				0	0	541402	0	0	46	50	0	0	0	0	0	3	99	0	0	0	0	0	0	0	0	0	0	0	0	2	0	0	0	0	0	0	0	0	0	0	0	0	0	0
1075	1096	0	3841		6				0	0	498702	0	0	30	61	0	0	0	0	0	8	99	0	0	0	0	0	0	0	0	0	0	0	0	1	0	0	0	0	0	0	0	0	0	0	0	0	0	0
1076	1097	0	6323		5				0	0	554003	9	0	39	48	0	0	0	0	0	5	101	0	0	0	0	0	0	0	0	0	0	0	0	0	0	0	0	0	0	0	0	0	0	0	0	0	0	0
1077	1098	0	5307		9				0	0	553303	7	0	31	60	0	1	0	0	0	1	100	0	0	0	0	0	0	0	0	0	0	0	0	2	0	0	0	0	0	0	2	0	0	0	0	0	0	0
1079	1100	0	4590		1				0	0	504303	5	0	59	36	0	0	0	0	0	0	100	0	0	0	0	0	0	0	0	0	0	0	0	1	0	0	0	0	0	0	1	0	0	0	0	0	0	0
1081	1102	0	422		14				1	0	542805	39	2	7	52	0	0	0	0	0	1	101	500	0	0	500	0	0	0	0	0	0	0	0	3	0	0	0	0	0	0	1	0	0	0	0	0	0	0
1082	1103	0	5108		17				0	0	512705	0	0	30	62	0	6	0	0	0	3	101	0	0	0	0	0	0	0	0	0	0	0	0	0	0	0	0	0	0	0	0	0	0	0	0	0	0	0
1083	1104	0	423		0				1	1	507805	1	2	21	74	0	0	0	0	0	2	100	4000	0	0	4000	0	0	0	0	0	0	0	0	0	0	0	0	0	0	0	0	0	0	0	0	0	0	0
1084	1105	0	424		22				1	0	506405	0	0	57	40	0	0	0	0	0	3	100	260	0	60	200	0	0	0	0	0	0	0	0	0	0	0	0	0	0	0	0	0	0	0	0	0	0	0
1085	1106	0	441		1071				1	1	542807	8	0	22	69	0	0	0	0	0	2	101	6000	0	0	6000	8	0	8	9	3	1	0	0	11	0	0	0	0	0	0	0	1	0	1	0	0	1	1
1086	1107	0	442		0				1	1	510607	3	25	5	67	0	0	0	0	0	0	100	15000	0	0	15000	0	0	0	0	0	0	0	0	0	0	0	0	0	0	0	0	0	0	0	0	0	0	0
1087	1108	0	443		33				1	0	495207	22	48	0	30	0	0	0	0	0	1	101	1000	0	0	1000	0	0	0	0	0	0	0	0	30	0	0	1	0	0	0	6	0	0	0	0	0	0	0
1088	1109	0	459		9				1	0	545609	4	0	4	86	0	0	0	0	0	6	100	400	0	0	400	0	0	0	0	0	0	0	0	1	0	0	0	0	1	0	1	0	0	0	0	0	0	0
1089	1110	0	460		0				1	0	540009	1	0	5	55	0	39	0	0	0	0	100	200	0	0	200	0	0	0	0	0	0	0	0	0	0	0	0	0	0	0	0	0	0	0	0	0	0	0
1090	1112	0	461		78				1	0	513409	0	0	3	0	0	0	0	0	97	0	100	75	0	0	75	0	0	0	2	0	0	0	0	0	0	0	1	0	0	0	0	0	0	0	0	0	0	0
1091	1113	0	462		2				1	1	507809	3	5	5	79	8	0	0	0	0	0	100	3000	0	0	3000	0	0	0	0	0	0	0	0	1	0	0	0	0	0	0	1	0	0	0	0	0	0	0
1092	1114	0	463		13				1	0	505009	16	8	24	51	0	0	0	0	0	2	101	1400	0	0	1400	0	0	0	0	0	0	0	0	7	0	0	0	0	0	0	3	0	0	0	0	0	0	0
1093	1115	0	464		87				1	0	499409	4	29	1	57	0	0	0	1	0	9	101	350	0	0	350	0	0	0	0	0	0	0	0	8	0	0	0	0	0	0	2	0	0	0	0	0	0	0
1094	1116	0	465		8				1	0	496609	3	21	32	43	0	0	0	0	0	1	100	1000	0	0	1000	0	0	0	0	0	0	0	0	7	0	0	0	0	1	0	3	0	0	0	0	0	0	0
1095	1117	0	5247		1				0	0	528110	0	0	36	63	0	0	0	0	0	1	100	0	0	0	0	0	0	0	0	0	0	0	0	0	0	0	0	0	0	0	0	0	0	0	0	0	0	0
1096	1118	0	3947		6				0	0	523911	0	0	39	54	0	0	0	0	3	4	100	0	0	0	0	0	0	0	0	0	0	0	0	0	0	0	0	0	0	0	0	0	0	0	0	0	0	0
1097	1119	0	480		0				1	1	514811	0	0	0	0	0	0	0	0	100	0	100	50112	100	12	50000	0	0	0	0	0	0	0	0	0	0	0	0	0	0	0	0	0	0	0	0	0	0	0
1098	1120	0	481		15				1	0	506411	3	1	23	67	0	0	0	5	0	1	100	850	0	0	850	0	0	0	0	0	0	0	0	4	0	0	0	0	0	0	0	0	0	0	0	0	0	0
1099	1121	0	482		2135				1	0	500811	7	0	41	50	0	0	0	0	0	2	100	700	0	100	600	10	0	1	5	4	0	0	0	1	0	0	0	0	0	0	0	4	0	6	0	0	2	2
1100	1122	0	483		53				1	0	499411	21	4	12	62	0	0	0	0	0	1	100	600	0	0	600	0	0	0	0	0	0	0	0	8	0	0	0	0	0	0	4	0	0	0	0	0	0	0
1103	1125	0	3415		6				0	0	529512	0	0	49	50	0	0	0	0	0	1	100	0	0	0	0	0	0	0	0	0	0	0	0	0	0	0	0	0	0	0	0	0	0	0	0	0	0	0
1104	1126	0	3589		0				0	0	524612	0	0	39	60	0	0	0	0	0	2	101	0	0	0	0	0	0	0	0	0	0	0	0	0	0	0	0	0	0	0	0	0	0	0	0	0	0	0
1105	1127	0	496		10				1	0	537213	15	0	0	82	0	0	0	3	0	0	100	1800	100	100	1600	0	0	0	0	0	0	0	0	4	0	0	0	0	0	0	3	0	0	0	0	0	0	0
1106	1128	0	5180		4				0	0	532313	3	0	41	55	1	1	0	0	0	0	101	0	0	0	0	0	0	0	0	0	0	0	0	1	0	0	0	0	0	0	0	0	0	0	0	0	0	0
1108	1130	0	497		960				1	0	503613	17	33	5	43	0	0	0	0	0	2	100	500	0	0	500	4	0	2	4	0	0	1	0	49	0	7	9	0	97	0	0	0	0	0	0	0	0	0
1111	1133	0	514		21				1	0	544215	9	3	0	58	27	0	0	0	0	2	99	150	0	0	150	0	0	0	0	0	0	0	0	5	0	0	0	0	0	0	2	0	0	0	0	0	0	0
1112	1134	0	6453		4				0	0	509915	1	0	34	63	0	0	0	0	0	2	100	0	0	0	0	0	0	0	0	0	0	0	0	1	0	2	0	0	2	0	1	0	0	0	0	0	0	0
1113	1135	0	515		3				1	0	509215	8	0	18	74	0	0	0	0	0	0	100	600	0	0	600	0	0	0	0	0	0	0	0	0	0	0	0	0	0	0	0	0	0	0	0	0	0	0
1114	1136	0	516		5				1	1	507815	14	0	66	19	0	0	0	0	0	1	100	3000	0	1050	1950	0	0	0	0	0	0	0	0	5	0	0	0	0	0	0	2	0	0	0	0	0	0	0
1115	1137	0	5919		52				0	0	507115	8	1	54	33	0	0	0	0	0	4	100	0	0	0	0	0	0	0	0	0	0	0	0	11	0	0	0	0	0	0	2	0	0	0	0	0	0	0
1116	1138	0	5453		62				0	0	512016	10	0	35	52	0	0	0	0	0	3	100	0	0	0	0	0	0	0	0	1	0	0	0	0	0	0	0	0	0	0	0	0	0	0	0	0	0	0
1117	1139	0	6214		50				0	0	502917	21	10	20	47	0	0	0	0	0	1	99	0	0	0	0	0	0	0	0	0	0	0	0	39	0	0	0	0	0	0	1	0	0	0	0	0	0	0
1118	1140	0	5545		0				0	0	529518	5	3	55	33	0	0	0	0	0	4	100	0	0	0	0	0	0	0	0	0	0	0	0	0	0	0	0	0	0	0	0	0	0	0	0	0	0	0
1119	1141	0	5981		0				0	0	509918	1	0	50	49	0	0	0	0	0	0	100	0	0	0	0	0	0	0	0	0	0	0	0	0	0	0	0	0	0	0	0	0	0	0	0	0	0	0
1120	1142	0	6405		11				0	0	536519	6	0	37	55	0	0	0	1	0	0	99	0	0	0	0	0	0	0	0	0	0	0	0	1	0	0	0	0	0	0	0	0	0	0	0	0	0	0
1121	1144	0	3604		2				0	0	512719	8	0	31	56	0	3	0	0	0	2	100	0	0	0	0	0	0	0	1	0	0	0	0	0	0	0	0	0	0	0	0	0	0	0	0	0	0	0
1122	1145	0	6611		2				0	0	507119	8	2	21	60	0	0	0	0	0	10	101	0	0	0	0	0	0	0	0	0	0	0	0	0	0	0	1	0	0	0	0	0	0	0	0	0	0	0
1123	1146	0	550		1				1	0	498019	1	54	0	13	32	0	0	0	0	0	100	1500	0	200	1300	0	0	0	0	0	0	0	0	1	0	0	0	0	0	0	0	0	0	0	0	0	0	0
1125	1148	0	6183		154				0	0	528821	5	0	66	28	0	0	0	0	0	1	100	0	0	0	0	0	0	0	0	0	0	0	0	0	0	0	0	0	0	0	0	0	0	0	0	0	0	0
1127	1150	0	4428		1				0	0	524621	0	0	56	43	0	0	0	0	0	1	100	0	0	0	0	0	0	0	0	0	0	0	0	0	0	0	0	0	0	0	0	0	0	0	0	0	0	0
1128	1151	0	560		455				1	0	502221	4	5	0	89	2	0	0	0	0	0	100	1200	0	200	1000	2	0	2	3	3	0	0	0	2	0	0	0	0	0	0	1	0	2	0	0	1	0	0
1130	1153	0	6494		3				0	0	510622	1	0	55	42	0	0	0	0	0	2	100	0	0	0	0	0	0	0	0	0	0	0	0	2	0	0	0	0	0	0	1	0	0	0	0	0	0	0
1131	1154	0	5282		29				0	0	512023	2	5	44	49	0	0	0	0	0	1	101	0	0	0	0	0	0	0	0	0	0	0	0	29	0	0	0	0	0	0	10	0	0	0	0	0	0	0
1132	1155	0	569		0				1	0	503623	4	2	0	30	62	0	0	0	0	1	99	1000	0	0	1000	0	0	0	0	0	0	0	0	0	0	0	0	0	0	0	0	0	0	0	0	0	0	0
1133	1156	0	3696		1				0	0	526724	0	0	40	58	0	0	0	0	0	2	100	0	0	0	0	0	0	0	0	0	0	0	0	0	0	0	0	0	0	0	0	0	0	0	0	0	0	0
1134	1157	0	588		6				1	0	506425	10	3	3	82	0	0	0	0	0	2	100	1200	350	350	500	0	0	0	0	0	0	0	0	6	0	0	0	0	0	0	2	0	0	0	0	0	0	0
1135	1158	0	4364		0				0	0	512026	6	9	10	61	9	1	0	2	0	2	100	0	0	0	0	0	0	0	0	0	0	0	0	0	0	0	0	0	0	0	0	0	0	0	0	0	0	0
1136	1159	0	4356		18				0	0	529527	9	0	32	57	0	0	0	0	0	2	100	0	0	0	0	0	0	0	0	0	0	0	0	3	0	0	0	0	0	0	3	0	0	0	0	0	0	0
1137	1160	0	5500		17				0	0	525327	0	0	31	62	0	0	0	0	0	7	100	0	0	0	0	0	0	0	0	0	0	0	0	0	0	0	0	0	0	0	0	0	0	0	0	0	0	0
1138	1161	0	5493		17				0	0	519727	2	0	46	45	0	7	0	0	0	0	100	0	0	0	0	0	0	0	0	0	0	0	1	6	0	0	0	0	0	0	4	0	0	0	0	0	0	0
1140	1163	0	615		87				1	0	544229	6	1	0	81	10	0	0	0	0	2	100	250	0	0	250	1	0	0	1	1	1	1	0	2	0	0	0	0	0	0	0	0	0	0	0	0	0	0
1141	1164	0	616		0				1	0	530229	13	1	13	55	19	0	0	0	0	0	101	900	100	0	800	0	0	0	0	0	0	0	0	0	0	0	0	0	0	0	0	0	0	0	0	0	0	0
1142	1165	0	617		2				1	0	528829	30	3	20	46	0	0	0	0	0	1	100	900	0	0	900	0	0	0	0	0	0	0	0	2	0	0	0	0	0	0	2	0	0	0	0	0	0	0
1143	1166	0	623		1				1	1	502231	37	11	0	47	6	0	0	0	0	0	101	14000	0	12000	2000	0	0	0	0	0	0	0	0	1	0	0	0	0	0	0	0	0	0	0	0	0	0	0
1144	1167	0	624		4				1	1	498031	11	1	0	3	85	0	0	0	0	0	100	13500	0	0	13500	0	0	0	0	0	0	0	0	0	0	0	0	0	0	0	0	0	0	0	0	0	0	0
1145	1168	0	5134		4041				0	0	521832	14	2	36	46	0	0	0	0	0	1	99	0	0	0	0	19	0	6	19	7	4	0	0	20	0	4	0	1	37	0	11	1	6	2	4	4	1	3
1146	1169	0	4055		1				0	0	523933	1	0	60	39	0	0	0	0	0	0	100	0	0	0	0	0	0	0	0	0	0	0	0	1	0	0	0	0	0	0	1	0	0	0	0	0	0	0
1147	1170	0	5433		1435				0	0	523934	3	0	62	28	0	0	0	0	0	7	100	0	0	0	0	3	0	11	8	5	7	0	0	3	0	0	36	0	0	0	2	1	2	2	0	0	3	1
1148	1171	0	6266		5				0	0	519734	2	0	49	49	0	0	0	0	0	0	100	0	0	0	0	0	0	0	0	0	0	0	0	0	0	0	0	0	3	0	0	0	0	0	0	0	0	0
1149	1172	0	5738		0				0	0	509235	0	0	34	57	0	8	0	0	0	0	99	0	0	0	0	0	0	0	0	0	0	0	0	0	0	0	0	0	0	0	0	0	0	0	0	0	0	0
1150	1173	0	647		121				1	1	500835	12	3	0	30	55	0	0	0	0	1	101	20000	0	20000	0	0	1	1	0	0	0	0	0	3	0	0	0	0	0	0	0	0	0	1	0	0	0	1
1151	1174	0	3494		45				0	0	529538	9	0	35	54	0	0	0	0	0	2	100	0	0	0	0	0	0	0	1	0	0	0	0	8	0	0	0	0	0	0	4	0	0	0	0	0	0	0
1152	1175	0	4281		43				0	0	509938	13	0	27	58	1	0	0	0	0	1	100	0	0	0	0	0	0	0	0	0	0	0	0	2	0	0	0	0	0	0	2	0	0	0	0	0	0	0
1153	1176	0	681		2				1	0	531639	4	0	4	92	0	0	0	0	0	0	100	400	0	0	400	0	0	0	0	0	0	0	0	2	0	0	0	0	0	0	2	0	0	0	0	0	0	0
1154	1177	0	4811		1				0	0	515539	7	0	34	59	0	0	0	0	0	1	101	0	0	0	0	0	0	0	0	0	0	0	0	0	0	0	0	0	0	0	0	0	0	0	0	0	0	0
1155	1178	0	4479		20				0	0	510639	13	0	45	37	0	0	0	3	0	3	101	0	0	0	0	0	0	0	0	0	0	0	0	10	0	1	0	0	1	0	5	0	0	0	0	0	0	0
1157	1180	0	694		3				1	0	531641	40	0	7	52	0	0	0	0	0	1	100	1600	0	0	1600	0	0	0	0	0	0	0	0	0	0	0	0	0	0	0	0	0	0	0	0	0	0	0
1158	1181	0	4963		0				0	0	511341	14	5	26	55	0	0	0	0	0	1	101	0	0	0	0	0	0	0	0	0	0	0	0	0	0	0	0	0	0	0	0	0	0	0	0	0	0	0
1159	1182	0	716		0				1	1	538643	5	6	0	88	2	0	0	0	0	0	101	6500	0	0	6500	0	0	0	0	0	0	0	0	0	0	0	0	0	0	0	0	0	0	0	0	0	0	0
1160	1183	0	717		0				1	1	516243	23	1	6	64	0	5	0	0	0	1	100	4700	1200	500	3000	0	0	0	0	0	0	0	0	0	0	0	0	0	0	0	0	0	0	0	0	0	0	0
1161	1184	0	718		1				1	0	512043	13	6	25	56	0	0	0	0	0	1	101	1000	0	0	1000	0	0	0	0	0	0	0	0	1	0	0	0	0	0	0	0	0	0	0	0	0	0	0
1162	1185	0	744		1				1	0	542845	2	0	0	97	0	0	0	0	0	1	100	300	0	0	300	0	0	0	0	0	0	0	0	0	0	0	0	0	0	0	0	0	0	0	0	0	0	0
1163	1186	0	745		2				1	0	534445	4	2	21	70	0	0	0	0	0	3	100	1650	0	0	1650	0	0	0	0	0	0	0	0	1	0	0	0	0	0	0	0	0	0	0	0	0	0	0
1164	1187	0	4269		143				0	0	524645	15	0	37	45	0	0	0	0	0	2	99	0	0	0	0	0	0	0	0	1	0	0	0	8	0	0	0	0	2	0	3	0	0	0	0	0	0	0
1165	1188	0	746		0				1	0	513445	1	0	2	95	0	0	0	0	0	2	100	500	0	0	500	0	0	0	0	0	0	0	0	0	0	0	0	0	0	0	0	0	0	0	0	0	0	0
1166	1189	0	747		1				1	1	506445	6	0	0	89	0	6	0	0	0	0	101	6400	0	400	6000	0	0	0	0	0	0	0	0	0	0	0	0	0	0	0	0	0	0	0	0	0	0	0
1168	1191	0	5959		5				0	0	528846	9	0	30	60	0	0	0	0	0	1	100	0	0	0	0	1	0	0	0	0	0	0	0	0	0	0	0	0	0	0	0	0	0	0	0	0	0	0
1169	1192	0	5772		0				0	0	509946	10	0	44	46	0	0	0	0	0	0	100	0	0	0	0	0	0	0	0	0	0	0	0	0	0	0	0	0	0	0	0	0	0	0	0	0	0	0
1170	1193	0	4424		0				0	0	532347	4	5	46	44	0	0	0	0	0	0	99	0	0	0	0	0	0	0	0	0	0	0	0	0	0	0	0	0	0	0	0	0	0	0	0	0	0	0
1171	1194	0	765		0				1	0	526047	6	7	25	61	0	0	0	0	0	2	101	150	0	0	150	0	0	0	0	0	0	0	0	0	0	0	0	0	0	0	0	0	0	0	0	0	0	0
1173	1196	0	4476		32				0	0	531648	4	0	42	46	0	0	0	0	0	8	100	0	0	0	0	0	0	0	0	0	0	0	0	1	0	0	0	0	0	0	1	0	0	0	0	0	0	0
1174	1197	0	5086		23				0	0	525348	14	1	33	49	0	0	0	3	0	1	101	0	0	0	0	0	0	0	0	0	0	0	0	3	0	0	0	0	0	0	0	0	0	0	0	0	0	0
1175	1198	0	4800		0				0	0	517648	7	0	41	40	0	0	0	0	0	13	101	0	0	0	0	0	0	0	0	0	0	0	0	0	0	0	0	0	0	0	0	0	0	0	0	0	0	0
1176	1199	0	791		141				1	0	538649	1	0	12	87	0	0	0	0	0	0	100	700	0	0	700	0	0	0	0	0	0	0	0	0	0	0	20	0	0	0	0	0	0	0	0	0	0	0
1177	1200	0	792		17				1	0	521849	6	0	7	81	0	0	0	0	0	6	100	1300	0	100	1200	0	0	0	0	0	0	0	0	0	0	0	0	0	0	0	0	0	0	0	0	0	0	0
1178	1201	0	793		1				1	0	510649	2	0	0	87	10	0	0	0	0	0	99	300	0	0	300	0	0	0	0	0	0	0	0	1	0	0	0	0	0	0	0	0	0	0	0	0	0	0
1180	1203	0	818		4				1	0	544251	6	10	0	62	20	1	0	0	0	1	100	2700	0	0	2700	0	0	0	0	0	0	0	0	1	0	0	0	0	0	0	0	0	0	0	0	0	0	0
1181	1204	0	819		1				1	0	542851	2	0	3	93	2	0	0	0	0	0	100	1500	0	0	1500	0	0	0	0	0	0	0	0	0	0	0	0	0	0	0	0	0	0	0	0	0	0	0
1182	1205	0	5585		0				0	0	535851	1	0	46	51	0	0	0	0	0	2	100	0	0	0	0	0	0	0	0	0	0	0	0	0	0	0	0	0	0	0	0	0	0	0	0	0	0	0
1183	1206	0	820		53				1	0	528851	29	22	26	16	0	0	0	8	0	0	101	150	0	30	120	0	0	0	0	0	0	0	0	0	1	0	0	0	1	0	0	0	0	0	0	0	0	0
1184	1207	0	821		5				1	0	526051	10	3	8	79	0	0	0	0	0	1	101	2550	0	50	2500	0	0	0	0	0	0	0	0	2	0	0	0	0	0	0	1	0	0	0	0	0	0	0
1185	1208	0	822		1				1	0	513451	0	0	0	1	0	99	0	0	0	0	100	800	0	0	800	0	0	0	0	0	0	0	0	0	0	0	0	0	0	0	0	0	0	0	0	0	0	0
1186	1209	0	823		368				1	0	506451	1	0	1	94	0	0	0	0	0	3	99	500	0	0	500	2	0	4	2	1	0	0	0	7	0	0	1	0	0	0	0	0	0	0	0	0	1	1
1187	1210	0	846		20				1	1	542853	10	6	18	64	0	0	0	0	0	2	100	14000	0	6000	8000	0	0	0	0	0	0	0	0	0	0	0	0	0	0	0	0	0	0	0	0	0	0	0
1188	1211	0	847		4				1	0	541453	22	3	16	43	0	1	0	0	0	15	100	150	0	0	150	0	0	0	0	0	0	0	0	0	0	0	0	0	0	0	0	0	0	0	0	0	0	0
1189	1212	0	848		0				1	0	512053	3	4	0	69	0	24	0	0	0	0	100	200	200	0	0	0	0	0	0	0	0	0	0	0	0	0	0	0	0	0	0	0	0	0	0	0	0	0
1191	1214	0	869		0				1	0	545655	1	30	7	60	0	1	0	0	0	1	100	750	0	250	500	0	0	0	0	0	0	0	0	0	0	0	0	0	0	0	0	0	0	0	0	0	0	0
1192	1215	0	870		79				1	1	531655	12	0	5	82	0	0	0	1	0	0	100	5000	0	0	5000	0	0	0	1	0	0	0	0	21	0	1	0	0	1	0	11	0	0	0	0	0	0	0
1193	1216	0	871		0				1	0	513455	13	0	5	80	0	0	0	0	0	2	100	200	0	0	200	0	0	0	0	0	0	0	0	0	0	0	0	0	0	0	0	0	0	0	0	0	0	0
1195	1218	0	891		2				1	0	552657	1	9	0	0	55	35	0	0	0	1	101	1100	0	1000	100	0	0	0	0	0	0	0	0	1	0	0	0	0	0	0	1	0	0	0	0	0	0	0
1196	1219	0	892		30				1	0	547057	2	0	5	83	0	0	0	0	0	11	101	2500	200	0	2300	0	0	0	1	0	0	0	0	0	0	0	0	0	0	0	0	0	0	0	0	0	1	0
1197	1220	0	893		14				1	0	541457	20	32	19	29	0	0	0	0	0	0	100	1400	0	0	1400	0	0	0	0	0	0	0	0	0	0	0	0	0	0	0	0	0	0	0	0	0	0	0
1198	1221	0	894		2654				1	1	537257	15	0	3	71	0	0	0	1	0	10	100	8500	500	0	8000	24	1	18	22	3	1	0	0	4	0	0	0	0	0	0	1	8	4	2	0	0	0	8
1199	1222	0	895		21				1	0	531657	14	3	7	75	0	0	0	0	0	0	99	1000	0	1000	0	0	0	0	0	0	0	0	0	0	0	0	0	0	0	0	0	0	1	0	0	0	0	0
1200	1223	0	896		3				1	0	527457	18	0	0	82	0	0	0	0	0	0	100	250	0	0	250	0	0	0	0	0	0	0	0	0	0	0	0	0	0	0	0	0	0	0	0	0	0	0
1202	1225	0	926		4				1	1	540059	1	5	61	32	0	0	0	0	0	2	101	5800	0	300	5500	0	0	0	0	0	0	0	0	0	0	0	0	0	0	0	0	0	0	0	0	0	0	0
1204	1227	0	955		3				1	0	548461	0	31	6	63	0	0	0	0	0	1	101	1900	100	200	1600	0	0	0	0	0	0	0	0	0	0	0	0	0	0	0	0	0	0	0	0	0	0	0
1205	1228	0	983		42				1	0	549863	4	0	0	84	4	0	0	0	0	9	101	1000	0	0	1000	0	0	0	0	0	0	0	0	3	0	0	0	0	0	0	1	0	0	0	0	0	0	0
1206	1229	0	1015		10				1	0	551265	4	0	0	24	72	0	0	0	0	0	100	400	0	400	0	0	0	0	0	0	0	0	0	0	0	1	0	0	1	0	0	0	0	0	0	0	0	0
1207	1230	0	1016		14				1	0	538665	11	0	0	89	0	0	0	0	0	1	101	650	0	0	650	0	0	0	0	0	0	0	0	3	0	0	0	0	0	0	2	0	0	0	0	0	0	0
1208	1231	0	1045		112				1	0	523267	7	0	0	71	21	1	0	0	0	0	100	500	0	0	500	1	0	0	0	1	0	0	0	0	0	0	0	0	0	0	0	0	0	0	0	0	1	0
1209	1232	0	1046		219				1	0	517667	20	0	0	64	16	0	0	0	0	0	100	200	200	0	0	0	0	1	1	4	0	0	0	0	0	0	0	0	0	0	0	0	1	0	0	0	0	0
1210	1233	0	1070		16				1	0	542869	13	0	0	85	0	0	0	0	0	2	100	200	0	0	200	0	0	0	0	0	0	0	0	0	0	0	0	0	0	0	0	0	0	0	0	0	0	0
1211	1234	0	1071		245				1	0	514869	22	12	0	63	0	0	0	0	0	3	100	1500	0	0	1500	0	0	2	4	0	0	0	0	0	0	0	0	0	0	0	0	0	1	1	0	0	0	1
1212	1235	0	1103		2				1	0	556871	0	0	0	71	16	13	0	0	0	1	101	250	0	0	250	0	0	0	0	0	0	0	0	0	0	0	0	0	0	0	0	0	0	0	0	0	0	0
1213	1236	0	1104		87				1	0	530271	0	1	0	1	45	53	0	0	0	0	100	900	0	0	900	1	0	0	0	0	0	0	0	0	0	0	0	0	0	0	0	0	0	0	0	0	1	0
1214	1237	0	1105		44				1	0	527471	0	1	0	25	57	17	0	0	0	0	100	100	0	0	100	0	0	0	0	0	0	0	0	0	0	0	0	0	0	0	0	0	0	0	0	0	0	0
1215	1238	0	1151		61				1	0	551275	0	0	2	98	0	0	0	0	0	0	100	1200	200	100	900	0	0	0	0	0	0	0	0	0	0	0	9	0	0	0	0	0	0	0	0	0	0	0
1216	1239	0	1201		14				1	1	549879	1	0	6	91	0	0	0	0	0	2	100	18000	1000	12000	5000	0	0	1	0	0	0	0	0	0	0	0	0	0	0	0	0	0	0	0	0	0	0	0
1217	1240	0	1202		343				1	1	514879	18	0	0	75	0	0	0	4	0	3	100	5000	0	1000	4000	0	1	2	1	5	0	0	0	2	0	11	0	1	12	0	0	1	0	0	0	0	0	0
1218	1241	0	1203		35				1	1	500879	6	0	0	59	34	0	0	0	0	1	100	6000	0	4000	2000	0	0	0	0	0	0	0	0	0	0	0	0	0	0	0	0	0	0	0	0	0	0	0
1219	1242	0	1233		31				1	0	549881	12	0	0	87	0	0	0	0	0	1	100	2	1	0	1	0	0	0	0	1	1	0	0	0	0	0	0	0	0	0	0	0	0	0	0	0	0	0
1220	1243	0	1234		1				1	0	505081	1	62	0	36	0	1	0	0	0	0	100	600	0	0	600	0	0	0	0	0	0	0	0	0	0	0	0	0	0	0	0	0	0	0	0	0	0	0
1221	1244	0	1235		5				1	0	503681	5	25	0	23	47	0	0	0	0	0	100	300	0	0	300	0	0	0	0	0	0	0	0	0	0	0	0	0	0	0	0	0	0	0	0	0	0	0
1222	1245	0	1236		121				1	1	500881	18	3	0	77	2	0	0	0	0	1	101	4000	1000	0	3000	0	0	0	0	0	0	0	0	0	0	0	0	0	0	0	0	0	0	0	0	0	0	0
1223	1246	0	1256		24				1	0	552683	10	0	0	77	5	8	0	0	0	0	100	700	0	0	700	0	0	0	1	0	0	0	0	2	0	0	0	0	0	0	1	1	0	0	0	0	0	0
1224	1247	0	1272		15				1	0	509285	0	0	0	81	18	1	0	0	0	1	101	4	0	0	4	0	0	1	0	0	0	0	0	0	0	0	0	0	0	0	0	0	0	0	0	0	0	0
1225	1248	0	1287		13				1	1	516287	1	8	0	78	0	12	0	0	0	0	99	4000	0	0	4000	0	0	0	0	0	0	0	0	0	0	0	0	0	0	0	0	0	0	0	0	0	0	0
1226	1249	0	1288		93				1	1	512087	20	0	13	65	0	0	0	0	0	2	100	3000	0	0	3000	2	0	1	0	0	0	0	0	1	0	0	0	0	0	0	1	1	0	0	0	0	0	0
1227	1250	0	5685		27				0	0	514889	17	7	17	58	0	0	0	0	0	1	100	0	0	0	0	0	0	0	0	0	0	0	0	0	0	0	0	0	0	0	0	0	0	0	0	0	0	0
1228	1251	0	1313		48				1	0	513489	19	7	17	55	0	0	0	0	0	2	100	2500	0	2500	0	0	0	0	0	3	0	0	0	0	0	0	0	0	0	0	0	0	0	0	0	0	0	0
1229	1252	0	1314		24				1	1	507889	18	0	30	43	0	0	0	9	0	0	100	6000	0	0	6000	1	0	0	1	0	0	0	0	0	0	0	0	0	0	0	0	0	0	0	0	0	0	0
1230	1253	0	4527		12				0	0	507189	17	0	48	31	0	0	0	3	0	0	99	0	0	0	0	0	0	0	0	0	0	0	0	0	0	0	0	0	0	0	0	0	0	0	0	0	0	0
1231	1254	0	1315		1				1	1	505089	0	1	0	98	0	0	0	0	0	1	100	13000	0	11000	2000	0	0	0	0	0	0	0	0	0	0	0	0	0	0	0	0	0	0	0	0	0	0	0
1232	1255	0	1316		0				1	0	500889	14	5	0	79	1	0	0	0	0	0	99	2000	0	0	2000	0	0	0	0	0	0	0	0	0	0	0	0	0	0	0	0	0	0	0	0	0	0	0
1233	1256	0	1317		43				1	1	493889	25	3	0	29	38	0	0	1	0	4	100	21000	0	0	21000	0	0	0	0	0	0	0	0	3	0	0	0	0	1	0	0	0	0	0	0	0	0	0
1234	1257	0	5167		5				0	0	514190	15	2	21	60	0	1	0	0	0	1	100	0	0	0	0	0	0	0	0	0	0	0	0	0	0	0	0	0	0	0	0	0	0	0	0	0	0	0
1235	1258	0	6238		27				0	0	507191	12	2	40	43	0	0	0	0	0	4	101	0	0	0	0	0	0	0	0	0	0	0	0	0	0	0	0	0	0	0	0	0	0	0	0	0	0	0
1236	1259	0	6725		26				0	0	511392	6	0	36	51	0	0	0	2	0	5	100	0	0	0	0	0	0	0	0	0	0	0	0	0	0	0	0	0	0	0	0	0	0	1	0	0	0	0
1237	1260	0	1352		25				1	0	507893	6	0	14	74	0	5	0	0	0	1	100	850	0	0	850	0	0	0	0	0	0	0	0	0	0	0	0	0	0	0	0	0	0	0	0	0	0	0
1238	1261	0	1384		826				1	0	526095	6	19	0	56	18	0	0	0	0	1	100	2500	0	0	2500	2	0	5	3	6	0	2	0	0	0	0	0	0	0	0	0	1	0	1	0	1	0	3
1240	1263	0	1385		948				1	0	517695	27	1	40	31	0	0	0	0	0	1	100	850	0	0	850	0	0	5	2	14	2	0	0	3	0	0	0	0	0	0	1	0	1	1	0	0	0	1
1241	1264	0	1386		232				1	0	516295	26	3	25	43	0	0	0	0	0	3	100	600	0	0	600	0	0	0	1	7	0	0	0	2	0	0	0	0	0	0	1	0	0	1	0	0	0	0
1242	1265	0	6629		7				0	0	507195	18	0	32	49	0	0	0	0	0	1	100	0	0	0	0	0	0	0	0	0	0	0	0	0	0	0	0	0	0	0	0	0	0	0	0	0	0	0
1243	1266	0	5626		3				0	0	509996	0	0	35	63	0	0	0	0	0	2	100	0	0	0	0	0	0	0	0	0	0	0	0	0	0	0	0	0	0	0	0	0	0	0	0	0	0	0
1244	1267	0	4151		91				0	0	507897	2	0	71	26	0	0	0	0	0	1	100	0	0	0	0	1	1	0	1	0	0	0	0	0	0	0	0	0	0	0	0	0	0	0	0	0	0	0
1245	1268	0	1411		1				1	1	500897	5	3	0	62	28	2	0	0	0	1	101	8300	300	4000	4000	0	0	0	0	0	0	0	0	0	0	0	0	0	0	0	0	0	0	0	0	0	0	0
1246	1269	0	5669		13				0	0	513498	15	0	21	63	0	0	0	0	0	1	100	0	0	0	0	0	0	0	0	0	0	0	0	0	0	0	0	0	0	0	0	0	0	0	0	0	0	0
1247	1270	0	1425		371				1	0	524699	0	8	0	8	30	54	0	0	0	0	100	2100	0	0	2100	4	0	4	0	2	0	0	0	0	0	0	0	0	0	0	0	0	1	0	0	0	2	1
1248	1271	0	1426		706				1	0	519099	1	0	5	94	0	0	0	0	0	0	100	750	0	0	750	1	0	8	7	3	2	0	0	0	0	0	0	0	0	0	0	0	0	0	0	0	0	0
1249	1272	0	4672		163				0	0	516299	16	6	31	47	0	0	0	0	0	1	101	0	0	0	0	0	1	2	2	3	0	0	0	0	0	0	0	0	0	0	0	0	0	0	0	1	0	0
1250	1273	0	1427		50				1	0	513499	17	0	35	46	0	0	0	0	0	2	100	700	0	0	700	0	0	2	1	0	0	0	0	0	0	0	0	0	0	0	0	0	0	0	0	0	0	0
1251	1274	0	4210		5				0	0	517000	16	1	63	20	0	0	0	0	0	0	100	0	0	0	0	0	0	0	0	0	0	0	0	0	0	0	0	0	0	0	0	0	0	0	0	0	0	0
1252	1275	0	5756		155				0	0	510000	3	0	38	56	2	0	0	0	0	2	101	0	0	0	0	0	0	0	0	0	0	0	0	0	0	0	19	0	0	0	0	0	0	0	0	0	0	0
1253	1276	0	1441		17				1	1	542901	0	40	0	21	28	11	0	0	0	0	100	10400	4600	1800	4000	0	0	1	0	0	0	0	0	0	0	0	0	0	0	0	0	1	0	0	0	0	0	0
1254	1277	0	1442		567				1	0	517701	11	26	39	22	0	0	0	0	0	2	100	480	0	180	300	5	0	5	3	3	2	0	0	0	0	0	0	0	0	0	0	1	0	1	0	0	0	0
1255	1278	0	5820		1				0	0	512801	11	0	53	35	0	0	0	0	0	0	99	0	0	0	0	0	0	0	0	0	0	0	0	0	0	0	0	0	0	0	0	0	0	0	0	0	0	0
1257	1280	0	1465		616				1	0	554103	0	96	0	3	0	0	0	0	0	0	99	1000	0	0	1000	0	1	4	0	2	3	1	0	0	0	0	0	0	0	0	0	0	0	1	0	0	0	0
1258	1281	0	1466		5				1	0	552703	0	0	0	6	1	93	0	0	0	0	100	2500	0	0	2500	0	0	0	0	0	0	0	0	0	0	0	0	0	0	0	0	0	0	0	0	0	0	0
1259	1282	0	1467		142				1	1	520503	11	30	0	58	0	1	0	1	0	0	101	5000	0	2000	3000	0	0	1	3	2	0	0	0	0	0	0	0	0	0	0	0	0	0	0	0	0	1	0
1261	1284	0	5775		0				0	0	503703	4	0	55	40	1	0	0	0	0	0	100	0	0	0	0	0	0	0	0	0	0	0	0	0	0	0	0	0	0	0	0	0	0	0	0	0	0	0
1262	1285	0	5298		29				0	0	514204	4	0	66	24	0	0	0	0	0	5	99	0	0	0	0	0	0	0	0	0	0	0	0	0	0	0	0	0	0	0	0	0	0	0	0	0	0	0
1263	1286	0	4216		4				0	0	512104	8	0	45	45	0	0	0	0	0	3	101	0	0	0	0	0	0	0	0	0	0	0	0	0	0	0	0	0	0	0	0	0	0	0	0	0	0	0
1264	1287	0	1491		588				1	0	534505	17	0	4	78	0	0	0	0	0	1	100	1100	0	100	1000	4	0	4	6	1	2	0	0	0	0	0	0	0	0	0	0	0	0	0	0	0	0	2
1265	1288	0	1492		1				1	1	531705	0	0	0	0	0	100	0	0	0	0	100	5000	0	0	5000	0	0	0	0	0	0	0	0	0	0	0	0	0	0	0	0	0	0	0	0	0	0	0
1266	1289	0	1493		150				1	0	524705	14	0	23	48	13	0	0	0	0	1	99	1500	0	0	1500	0	0	2	2	1	0	0	0	0	0	0	0	0	0	0	0	0	0	0	0	0	0	0
1267	1290	0	1494		793				1	0	516305	35	7	23	36	0	0	0	0	0	0	101	2450	0	150	2300	4	3	5	5	12	0	0	0	0	0	0	0	0	0	0	0	0	2	1	0	0	0	1
1268	1291	0	3970		49				0	0	514905	12	0	42	43	0	0	0	2	0	2	101	0	0	0	0	0	0	0	0	1	0	0	0	0	0	0	0	0	0	0	0	0	0	0	0	0	0	0
1271	1294	0	5869		118				0	0	549206	20	0	14	59	0	0	0	2	0	6	101	0	0	0	0	2	0	0	0	0	0	0	0	0	0	2	0	0	3	0	0	0	0	0	0	0	0	0
1272	1295	0	1513		13				1	0	534507	5	0	7	88	0	0	0	0	0	0	100	800	0	0	800	0	0	0	0	0	0	0	0	0	0	0	0	0	0	0	0	0	0	0	0	0	0	0
1273	1296	0	6365		149				0	0	524707	21	0	42	35	0	0	0	1	0	1	100	0	0	0	0	0	1	1	0	0	2	0	0	0	0	0	0	0	0	0	0	0	0	0	0	0	0	1
1274	1297	0	3766		3				0	0	509307	0	0	28	62	9	1	0	0	0	0	100	0	0	0	0	1	0	0	0	0	0	0	0	0	0	0	0	0	0	0	0	0	0	0	0	0	0	0
1275	1298	0	1514		0				1	0	495307	15	4	0	80	0	0	0	0	0	1	100	800	0	0	800	0	0	0	0	0	0	0	0	0	0	0	0	0	0	0	0	0	0	0	0	0	0	0
1276	1299	0	3485		21				0	0	549908	7	0	58	35	0	0	0	0	0	0	100	0	0	0	0	0	1	0	0	0	0	0	0	0	0	0	0	0	0	0	0	0	0	0	0	0	0	0
1277	1300	0	5896		21				0	0	523308	21	11	51	16	0	0	0	0	0	1	100	0	0	0	0	0	0	0	0	0	0	0	0	0	0	0	0	0	0	0	0	0	0	0	0	0	0	0
1278	1301	0	3979		1641				0	0	517008	15	0	42	32	0	0	0	0	0	12	101	0	0	0	0	0	0	0	0	0	0	0	0	0	0	0	0	0	0	0	0	0	3	1	0	0	0	0
1279	1302	0	5653		1				0	0	549209	0	0	58	40	0	0	0	0	0	2	100	0	0	0	0	0	0	0	0	0	0	0	0	0	0	0	0	0	0	0	0	0	0	0	0	0	0	0
1280	1303	0	6011		0				0	0	548509	0	0	72	27	0	0	0	0	0	1	100	0	0	0	0	0	0	0	0	0	0	0	0	0	0	0	0	0	0	0	0	0	0	0	0	0	0	0
1281	1304	0	1535		23				1	0	526109	13	1	12	52	3	0	0	0	0	21	102	350	0	0	350	0	0	0	1	1	0	0	0	0	0	0	0	0	0	0	0	0	0	0	0	0	0	2
1282	1305	0	1536		2				1	0	523309	42	7	41	9	0	0	0	0	0	2	101	500	0	0	500	0	0	0	0	0	0	0	0	0	0	0	0	0	0	0	0	0	0	0	0	0	0	0
1283	1306	0	1537		4				1	0	500909	11	0	6	83	0	0	0	0	0	0	100	250	0	0	250	0	0	0	0	0	0	0	0	0	0	0	0	0	0	0	0	0	0	0	0	0	0	0
1284	1307	0	4408		157				0	0	500209	10	0	58	32	0	0	0	0	0	0	100	0	0	0	0	0	0	0	0	0	0	0	0	0	0	0	0	0	0	0	0	0	0	0	0	0	0	0
1285	1308	0	5914		15				0	0	498809	19	2	67	12	0	0	0	0	0	0	100	0	0	0	0	0	0	0	0	0	0	0	0	0	0	0	0	0	0	0	0	0	0	0	0	0	0	0
1286	1309	0	1538		53				1	0	495309	28	7	0	65	0	0	0	0	0	0	100	1500	0	0	1500	0	0	0	0	0	0	0	0	0	0	0	0	0	0	0	0	0	0	0	0	0	0	0
1287	1310	0	3490		26				0	0	519810	7	6	59	27	0	0	0	0	0	1	100	0	0	0	0	0	0	0	0	0	0	0	0	0	0	0	0	0	0	0	0	0	0	0	0	0	0	0
1288	1311	0	1564		460				1	0	559711	25	1	0	73	0	0	0	0	0	1	100	50	0	0	50	0	0	0	0	0	1	0	0	0	0	0	0	0	1	0	0	0	0	0	0	0	0	1
1289	1312	0	1565		195				1	0	554111	15	3	5	76	1	1	0	0	0	0	101	1000	0	0	1000	0	0	0	0	7	0	0	0	0	0	0	0	0	0	0	0	0	0	0	0	0	4	0
1290	1313	0	3784		15				0	0	552711	0	0	59	33	0	0	0	0	0	7	99	0	0	0	0	0	0	0	0	0	0	0	0	0	0	0	0	0	0	0	0	0	0	0	0	0	0	0
1291	1314	0	1566		2				1	0	542911	14	0	0	86	0	0	0	0	0	0	100	400	400	0	0	0	0	0	0	0	0	0	0	0	0	0	0	0	0	0	0	0	0	0	0	0	0	0
1292	1315	0	1567		369				1	0	537311	40	0	2	58	0	0	0	0	0	0	100	50	0	0	50	1	0	3	2	1	0	0	0	0	0	0	0	0	0	0	0	0	1	0	0	0	1	1
1293	1316	0	5096		1				0	0	512111	1	0	65	34	0	0	0	0	0	0	100	0	0	0	0	0	0	0	0	0	0	0	0	0	0	0	0	0	0	0	0	0	0	0	0	0	0	0
1295	1318	0	1568		4				1	1	496711	24	3	55	16	0	0	0	0	0	2	100	10400	400	2000	8000	0	0	0	0	0	0	0	0	0	0	0	0	0	0	0	0	0	0	0	0	0	0	0
1296	1319	0	6605		12				0	0	553412	2	0	70	27	0	0	0	1	0	0	100	0	0	0	0	0	0	0	0	0	0	0	0	0	0	0	0	0	1	0	0	0	0	0	0	0	0	0
1297	1320	0	4679		1				0	0	528212	3	11	23	58	0	5	0	0	0	0	100	0	0	0	0	0	0	0	0	0	0	0	0	0	0	0	0	0	0	0	0	0	0	0	0	0	0	0
1298	1321	0	6293		3				0	0	513512	12	0	24	63	0	0	0	0	0	0	99	0	0	0	0	0	0	0	0	0	0	0	0	0	0	0	0	0	0	0	0	0	0	0	0	0	0	0
1299	1322	0	5236		1				0	0	496012	19	9	15	57	0	0	0	0	0	0	100	0	0	0	0	0	0	0	0	0	0	0	0	0	0	0	0	0	0	0	0	0	0	0	0	0	0	0
1300	1323	0	1586		4				1	0	554113	2	0	75	24	0	0	0	0	0	0	101	500	0	0	500	0	0	0	0	0	0	0	0	0	0	0	0	0	3	0	0	0	0	0	0	0	0	0
1301	1324	0	4804		171				0	0	547113	0	0	52	48	0	0	0	0	0	0	100	0	0	0	0	0	0	4	0	0	0	0	0	1	0	0	0	0	0	0	1	0	1	0	0	0	0	0
1302	1325	0	1587		1				1	1	528913	4	15	11	69	0	2	0	0	0	0	101	6000	0	0	6000	0	0	0	0	0	0	0	0	0	0	0	0	0	0	0	0	0	0	0	0	0	0	0
1303	1326	0	1588		26				1	0	523313	12	18	4	40	1	0	0	0	0	26	101	400	0	0	400	0	0	0	0	0	0	0	0	0	0	0	0	0	1	0	0	0	0	0	0	0	0	1
1304	1327	0	1589		72				1	0	510713	6	0	39	52	0	0	0	0	0	3	100	60	0	0	60	0	0	0	0	0	0	0	0	0	0	0	0	0	0	0	0	0	0	0	0	0	0	0
1305	1328	0	3874		5				0	0	507213	4	0	48	46	0	0	0	0	0	2	100	0	0	0	0	0	0	0	0	0	0	0	0	0	0	0	0	0	0	0	0	0	0	0	0	0	0	0
1306	1329	0	6699		0				0	0	504413	6	0	39	54	0	0	0	0	0	1	100	0	0	0	0	0	0	0	0	0	0	0	0	0	0	0	0	0	0	0	0	0	0	0	0	0	0	0
1307	1330	0	1590		1				1	0	493913	3	3	24	64	0	0	0	0	0	7	101	1000	0	0	1000	0	0	0	0	0	0	0	0	0	0	0	0	0	0	0	0	0	0	0	0	0	0	0
1308	1331	0	4465		46				0	0	545714	7	1	25	54	0	0	0	0	0	14	101	0	0	0	0	0	0	0	0	0	0	0	0	0	0	0	0	0	0	0	0	0	0	0	0	0	0	0
1309	1332	0	4293		7				0	0	538014	18	2	53	26	0	1	0	0	0	1	101	0	0	0	0	0	0	0	0	0	0	0	0	0	0	0	0	0	0	0	0	0	0	0	0	0	0	0
1311	1334	0	4362		0				0	0	508614	15	0	58	28	0	0	0	0	0	0	101	0	0	0	0	0	0	0	0	0	0	0	0	0	0	0	0	0	0	0	0	0	0	0	0	0	0	0
1312	1335	0	1605		89				1	0	556915	4	10	0	82	2	2	0	0	0	1	101	2200	0	200	2000	0	0	0	0	0	0	0	0	0	0	0	0	0	0	0	0	0	0	0	0	0	0	0
1313	1336	0	6221		97				0	0	554815	4	0	55	37	0	0	0	1	0	4	101	0	0	0	0	0	0	0	0	0	0	0	0	0	0	0	0	0	0	0	0	0	0	0	0	0	0	0
1314	1337	0	1606		7				1	0	540115	2	0	0	96	0	0	0	0	0	2	100	1200	200	500	500	0	0	0	0	0	0	0	0	0	0	0	0	0	0	0	0	0	0	0	0	0	0	0
1315	1338	0	1607		285				1	0	535915	3	1	7	80	0	0	0	0	0	10	101	600	0	0	600	1	0	1	1	0	0	0	0	0	0	0	0	0	0	0	0	0	0	1	0	0	0	0
1316	1339	0	3671		0				0	0	533815	0	1	55	41	3	0	0	0	0	0	100	0	0	0	0	0	0	0	0	0	0	0	0	0	0	0	0	0	0	0	0	0	0	0	0	0	0	0
1317	1340	0	1608		66				1	0	533115	0	3	0	82	6	4	0	0	0	4	99	1900	0	950	950	0	0	0	0	0	0	0	0	0	0	0	0	0	0	0	0	0	0	0	0	0	0	0
1318	1341	0	1609		20				1	0	530315	1	0	29	68	0	0	0	0	0	1	99	300	0	0	300	0	0	0	0	0	0	0	0	0	0	0	0	0	0	0	0	0	0	0	0	0	0	0
1319	1342	0	6085		1				0	0	509315	5	0	73	13	0	0	0	0	0	10	101	0	0	0	0	0	0	0	0	0	0	0	0	0	0	0	0	0	0	0	0	0	0	0	0	0	0	0
1320	1343	0	4223		7				0	0	508615	6	0	58	36	0	0	0	0	0	0	100	0	0	0	0	0	0	0	0	0	0	0	0	0	0	0	0	0	0	0	0	0	0	0	0	0	0	0
1321	1344	0	4642		5				0	0	505815	10	0	39	47	0	0	0	0	0	5	101	0	0	0	0	0	0	0	0	0	0	0	0	0	0	0	0	0	0	0	0	0	0	0	0	0	0	0
1322	1345	0	6324		28				0	0	496715	7	0	41	51	0	0	0	0	0	0	99	0	0	0	0	0	0	0	0	0	0	0	0	0	0	0	0	0	0	0	0	0	0	0	0	0	0	0
1323	1346	0	1610		1				1	0	495315	3	0	54	42	0	0	0	0	0	0	99	206	6	0	200	0	0	0	0	0	0	0	0	0	0	0	0	0	0	0	0	0	0	0	0	0	0	0
1324	1347	0	4597		18				0	0	490415	20	0	16	63	0	0	0	0	0	1	100	0	0	0	0	0	0	0	0	0	0	0	0	0	0	0	0	0	0	0	0	0	0	0	0	0	0	0
1326	1349	0	3912		23				0	0	499516	19	0	54	27	0	0	0	0	0	0	100	0	0	0	0	0	0	0	0	0	0	0	0	0	0	0	0	0	0	0	0	0	0	0	0	0	0	0
1327	1350	0	5712		15				0	0	496716	3	0	50	47	0	0	0	0	0	1	101	0	0	0	0	0	0	0	0	0	0	0	0	0	0	0	0	0	0	0	0	0	0	0	0	0	0	0
1328	1351	0	1626		46				1	1	555517	31	2	40	26	0	0	0	0	0	1	100	7000	0	2000	5000	0	0	0	0	0	0	0	0	0	0	0	0	0	0	0	0	0	0	0	0	0	0	0
1329	1352	0	1627		3				1	0	547117	11	3	79	7	0	0	0	0	0	0	100	1100	100	0	1000	0	0	0	0	0	0	0	0	0	0	0	0	0	2	0	0	0	0	0	0	0	0	0
1330	1353	0	4101		0				0	0	543617	0	0	58	42	0	0	0	0	0	1	101	0	0	0	0	0	0	0	0	0	0	0	0	0	0	0	0	0	0	0	0	0	0	0	0	0	0	0
1331	1354	0	1628		2				1	0	528917	1	5	20	74	0	0	0	0	0	0	100	300	0	0	300	0	0	0	0	0	0	0	0	0	0	0	0	0	0	0	0	0	0	0	0	0	0	0
1332	1355	0	3776		8				0	0	526117	10	0	22	56	0	0	0	0	0	12	100	0	0	0	0	0	0	0	0	0	0	0	0	0	0	0	0	0	0	0	0	0	0	0	0	0	0	0
1333	1356	0	6377		28				0	0	517017	12	0	48	29	0	0	0	0	0	12	101	0	0	0	0	0	0	0	0	0	0	0	0	0	0	0	0	0	0	0	0	0	0	0	0	0	0	0
1334	1357	0	5878		1				0	0	512817	11	0	58	27	0	0	0	0	0	4	100	0	0	0	0	0	0	0	0	0	0	0	0	0	0	0	0	0	0	0	0	0	0	0	0	0	0	0
1336	1360	0	1629		66				1	1	500917	1	0	55	44	0	0	0	0	0	1	101	9000	1000	0	8000	0	0	0	0	0	0	0	0	0	0	0	0	0	0	0	0	0	0	0	0	0	0	0
1337	1361	0	1630		15				1	0	493917	6	0	51	42	0	0	0	0	0	1	100	650	50	0	600	0	0	0	0	0	0	0	0	0	0	0	0	0	0	0	0	0	0	0	0	0	0	0
1339	1363	0	6330		18				0	0	508618	7	0	31	55	0	0	0	0	0	7	100	0	0	0	0	0	0	0	0	0	0	0	0	0	0	0	0	0	0	0	0	0	0	0	0	0	0	0
1340	1364	0	5209		5				0	0	498818	15	0	28	56	0	0	0	0	0	1	100	0	0	0	0	0	0	0	0	1	0	0	0	0	0	0	0	0	0	0	0	0	0	0	0	0	0	0
1341	1365	0	6200		3				0	0	493918	4	0	49	45	0	0	0	0	0	2	100	0	0	0	0	0	0	0	0	0	0	0	0	0	0	0	0	0	0	0	0	0	0	0	0	0	0	0
1342	1366	0	5692		66				0	0	557619	8	0	56	33	0	0	0	1	0	2	100	0	0	0	0	0	0	0	0	0	0	0	0	0	0	0	0	0	0	0	0	0	0	0	0	0	0	0
1343	1367	0	4929		0				0	0	554119	0	0	58	41	0	0	0	0	0	1	100	0	0	0	0	0	0	0	0	0	0	0	0	0	0	0	0	0	0	0	0	0	0	0	0	0	0	0
1344	1368	0	3727		0				0	0	553419	5	1	72	20	0	0	0	0	0	1	99	0	0	0	0	0	0	0	0	0	0	0	0	0	0	0	0	0	0	0	0	0	0	0	0	0	0	0
1346	1370	0	4401		5				0	0	535919	3	0	33	60	0	0	0	0	0	5	101	0	0	0	0	0	0	0	0	0	0	0	0	0	0	0	0	0	0	0	0	0	0	0	0	0	0	0
1347	1371	0	6700		14				0	0	535219	2	0	43	49	0	0	0	0	0	6	100	0	0	0	0	0	0	0	0	0	0	0	0	0	0	0	0	0	0	0	0	0	0	0	0	0	0	0
1348	1372	0	1654		55				1	0	530319	16	0	16	35	0	0	0	0	0	33	100	550	0	250	300	0	0	0	0	0	0	0	0	1	0	0	0	0	1	0	1	0	0	0	0	0	0	0
1349	1373	0	1655		1				1	1	520519	1	0	57	30	0	0	0	0	0	12	100	4900	300	600	4000	0	0	0	0	0	0	0	0	0	0	0	0	0	0	0	0	0	0	0	0	0	0	0
1352	1376	0	6680		5				0	0	491119	2	0	67	30	0	0	0	0	0	1	100	0	0	0	0	0	0	0	0	0	0	0	0	0	0	0	0	0	0	0	0	0	0	0	0	0	0	0
1356	1380	0	3650		0				0	0	556921	13	0	65	21	0	0	0	0	0	1	100	0	0	0	0	0	0	0	0	0	0	0	0	0	0	0	0	0	0	0	0	0	0	0	0	0	0	0
1357	1381	0	1678		181				1	0	549921	9	0	75	15	0	0	0	0	0	0	99	2000	0	0	2000	0	0	0	0	0	0	0	0	0	0	0	0	0	1	0	0	0	0	0	0	0	0	0
1358	1382	0	4032		2				0	0	548521	1	0	53	40	1	0	0	0	0	5	100	0	0	0	0	0	0	0	0	0	0	0	0	0	0	0	0	0	0	0	0	0	0	0	0	0	0	0
1359	1383	0	1679		9				1	0	534521	13	1	28	48	0	0	0	1	0	10	101	400	0	0	400	0	0	0	0	0	0	0	0	0	0	0	0	0	0	0	0	0	0	0	0	0	0	0
1360	1384	0	6589		0				0	0	533121	13	2	54	30	0	0	0	0	0	1	100	0	0	0	0	0	0	0	0	0	0	0	0	0	0	0	0	0	0	0	0	0	0	0	0	0	0	0
1361	1385	0	1680		879				1	0	526121	11	12	5	62	0	9	0	0	0	1	100	500	0	0	500	1	0	0	6	0	1	0	0	4	0	0	2	0	0	0	0	4	2	3	0	0	0	0
1362	1386	0	1681		71				1	0	521921	27	1	3	56	0	0	0	1	0	13	101	1000	0	0	1000	0	0	0	0	2	0	0	0	0	0	0	0	0	0	0	0	0	0	0	0	0	0	0
1363	1387	0	1682		1514				1	0	519121	13	0	37	12	0	0	0	0	0	38	100	1650	0	1000	650	1	2	5	18	1	15	0	0	2	0	0	0	0	0	0	0	5	3	5	0	1	2	6
1364	1388	0	1683		12				1	0	506521	6	5	83	1	0	1	0	1	0	4	101	200	0	0	200	0	0	0	0	0	0	0	0	0	0	0	0	0	0	0	0	0	0	0	0	0	0	0
1366	1390	0	1684		0				1	0	491121	5	1	94	0	0	0	0	0	0	0	100	300	0	0	300	0	0	0	0	0	0	0	0	0	0	0	0	0	0	0	0	0	0	0	0	0	0	0
1367	1391	0	5734		5				0	0	558322	1	0	45	54	0	0	0	0	0	1	101	0	0	0	0	0	0	0	0	0	0	0	0	0	0	0	0	0	0	0	0	0	0	0	0	0	0	0
1368	1392	0	6095		30				0	0	557622	5	0	41	47	0	0	0	0	0	6	99	0	0	0	0	0	0	0	1	0	0	0	0	0	0	0	0	0	0	0	0	0	0	0	0	0	0	0
1369	1393	0	4336		3				0	0	552022	2	0	57	41	0	0	0	0	0	0	100	0	0	0	0	0	0	0	0	0	0	0	0	0	0	0	0	0	0	0	0	0	0	0	0	0	0	0
1370	1394	0	3426		4				0	0	541522	2	0	47	48	0	0	0	0	0	4	101	0	0	0	0	0	0	0	0	0	0	0	0	0	0	0	0	0	0	0	0	0	0	0	0	0	0	0
1371	1395	0	3790		3				0	0	537322	8	0	56	35	0	0	0	0	0	1	100	0	0	0	0	0	0	0	0	0	0	0	0	0	0	0	0	0	0	0	0	0	0	0	0	0	0	0
1372	1396	0	1708		0				1	1	556923	2	0	85	11	0	0	0	0	0	2	100	4000	0	2000	2000	0	0	0	0	0	0	0	0	0	0	0	0	0	0	0	0	0	0	0	0	0	0	0
1373	1397	0	6332		80				0	0	553423	9	0	48	41	0	0	0	0	0	2	100	0	0	0	0	0	0	0	0	0	0	0	0	0	0	0	0	0	0	0	0	0	0	0	0	0	0	0
1374	1398	0	1709		1				1	0	547123	3	0	88	8	1	0	0	0	0	1	101	250	0	0	250	0	0	0	0	0	0	0	0	0	0	0	0	0	0	0	0	0	0	0	0	0	0	0
1375	1399	0	6287		42				0	0	545723	9	0	58	33	0	0	0	0	0	0	100	0	0	0	0	0	0	1	0	0	0	0	0	0	0	0	0	0	0	0	0	0	0	0	0	0	0	1
1376	1400	0	6091		42				0	0	538023	13	0	33	54	0	0	0	0	0	0	100	0	0	0	0	0	0	0	0	0	0	0	0	0	0	0	0	0	0	0	0	0	0	0	0	0	0	0
1377	1401	0	1710		303				1	0	527523	3	3	32	62	0	0	0	0	0	0	100	1200	0	200	1000	0	0	0	0	0	0	0	0	0	0	0	0	0	0	0	0	0	0	0	0	0	0	0
1378	1402	0	1711		3				1	0	524723	11	2	62	24	0	0	0	0	0	1	100	300	0	0	300	0	0	0	0	0	0	0	0	0	0	0	0	0	0	0	0	0	0	0	0	0	0	0
1379	1403	0	3653		218				0	0	519823	10	10	22	58	0	0	0	0	0	0	100	0	0	0	0	0	0	0	0	0	0	0	0	0	0	0	0	0	0	0	0	0	0	0	0	0	0	0
1380	1404	0	1712		78				1	0	499523	16	0	77	4	0	0	0	0	0	4	101	680	0	0	680	0	0	0	0	0	0	0	0	0	0	0	0	0	1	0	0	0	0	0	0	0	0	0
1382	1406	0	5521		3				0	0	540124	1	11	53	23	0	0	0	0	0	13	101	0	0	0	0	0	0	0	0	0	0	0	0	0	0	0	0	0	0	0	0	0	0	0	0	0	0	0
1383	1407	0	6677		5				0	0	538024	8	0	56	25	0	0	0	0	0	11	100	0	0	0	0	0	0	0	0	0	0	0	0	0	0	0	0	0	0	0	0	0	0	0	0	0	0	0
1384	1408	0	3971		547				0	0	537324	4	0	63	31	0	0	0	0	0	3	101	0	0	0	0	1	0	3	1	0	2	0	0	5	0	0	0	0	0	0	1	1	0	0	1	1	0	1
1385	1409	0	6503		23				0	0	536624	11	0	65	20	0	3	0	0	0	1	100	0	0	0	0	0	0	0	0	0	0	0	0	0	0	0	0	0	0	0	0	0	0	0	0	0	0	0
1386	1410	0	5513		142				0	0	533124	8	0	68	15	0	0	0	1	0	8	100	0	0	0	0	0	0	0	0	0	0	0	0	0	0	0	0	0	0	0	0	0	0	0	0	0	0	0
1388	1412	0	3939		245				0	0	493924	16	12	35	32	0	0	0	0	0	6	101	0	0	0	0	1	0	0	0	0	0	0	0	5	0	0	0	0	0	0	2	1	1	0	0	0	0	0
1389	1413	0	6559		41				0	0	554825	6	0	68	22	4	0	0	0	0	1	101	0	0	0	0	0	2	1	0	1	0	0	0	0	0	0	0	0	8	0	0	0	0	0	0	0	0	0
1390	1414	0	4522		7				0	0	545725	0	0	65	33	0	0	0	0	0	2	100	0	0	0	0	0	0	0	0	0	0	0	0	0	0	0	0	0	0	0	0	0	0	0	0	0	0	0
1391	1415	0	1745		12				1	0	535925	15	0	45	34	0	0	0	0	0	6	100	500	0	0	500	0	0	0	0	0	0	0	0	2	0	0	0	0	0	0	1	0	0	0	0	0	0	0
1392	1416	0	5586		1546				0	0	534525	8	9	65	16	0	0	0	2	0	0	100	0	0	0	0	13	1	13	5	2	6	0	0	5	0	0	0	0	0	0	3	0	0	1	2	3	0	0
1393	1417	0	1746		72				1	0	503725	22	8	40	19	0	0	0	0	0	10	99	2200	200	0	2000	0	0	0	1	0	0	0	0	1	0	0	0	0	0	0	0	0	0	0	0	0	0	0
1395	1419	0	4347		2				0	0	546426	0	0	72	27	0	0	0	0	0	1	100	0	0	0	0	0	0	0	0	0	0	0	0	0	0	0	0	0	0	0	0	0	0	0	0	0	0	0
1396	1420	0	6631		43				0	0	542926	8	0	33	56	0	0	0	0	0	2	99	0	0	0	0	0	0	0	0	0	0	0	0	0	0	0	0	0	0	0	0	0	0	0	0	0	0	0
1398	1422	0	4685		3				0	0	537326	3	0	45	41	0	0	0	0	0	12	101	0	0	0	0	0	0	0	0	0	0	0	0	0	0	0	0	0	0	0	0	0	0	0	0	0	0	0
1399	1423	0	6108		57				0	0	534526	16	0	67	15	0	0	0	0	0	2	100	0	0	0	0	0	0	0	1	0	0	0	0	0	0	0	0	0	0	0	0	0	0	0	0	0	0	0
1400	1424	0	4056		110				0	0	492526	3	2	39	56	0	0	0	0	0	1	101	0	0	0	0	0	0	2	0	0	1	0	0	0	0	0	0	0	0	0	0	1	0	0	0	0	1	0
1402	1426	0	1775		416				1	0	533127	12	0	38	45	0	0	0	1	0	5	101	1600	200	0	1400	5	0	3	3	3	2	0	0	1	0	0	0	0	0	0	1	0	0	0	0	0	0	0
1403	1427	0	1796		0				1	0	559729	1	0	83	17	0	0	0	0	0	0	101	2000	0	0	2000	0	0	0	0	0	0	0	0	0	0	0	0	0	0	0	0	0	0	0	0	0	0	0
1405	1429	0	4648		111				0	0	545729	4	0	61	24	1	0	0	0	0	11	101	0	0	0	0	0	0	1	0	0	0	0	0	0	0	0	0	0	0	0	0	0	0	0	0	0	0	0
1406	1430	0	5148		641				0	0	500929	19	0	45	14	6	0	0	0	0	16	100	0	0	0	0	0	0	0	0	0	1	0	0	0	0	0	0	0	0	0	0	0	0	0	0	0	0	0
1407	1431	0	5979		40				0	0	546430	0	0	32	58	2	0	0	0	0	8	100	0	0	0	0	0	0	0	0	0	0	0	0	0	0	0	0	0	0	0	0	0	0	0	0	0	0	0
1408	1432	0	6433		54				0	0	531030	14	0	63	22	0	0	0	0	0	2	101	0	0	0	0	0	0	0	0	0	0	0	0	0	0	0	0	0	1	0	0	0	0	0	0	1	0	0
1409	1433	0	6568		100				0	0	524030	21	0	14	61	0	0	0	2	0	2	100	0	0	0	0	0	0	0	0	0	0	0	0	0	0	0	0	0	0	0	0	0	0	0	1	0	0	0
1410	1434	0	6060		14				0	0	559731	1	0	54	41	2	0	0	1	0	1	100	0	0	0	0	0	0	0	0	0	0	0	0	0	0	0	0	0	0	0	0	0	0	0	0	0	0	0
1411	1436	0	1815		0				1	0	545731	0	0	81	18	0	0	0	0	0	1	100	410	0	0	410	0	0	0	0	0	0	0	0	0	0	0	0	0	0	0	0	0	0	0	0	0	0	0
1412	1437	0	3860		30				0	0	534531	1	0	59	36	0	0	0	0	0	3	99	0	0	0	0	0	0	0	0	0	0	0	0	0	0	0	0	0	0	0	0	0	0	0	0	0	0	0
1414	1439	0	1816		0				1	1	523331	71	0	4	17	4	0	0	1	1	2	100	35000	0	0	35000	0	0	0	0	0	0	0	0	0	0	0	0	0	0	0	0	0	0	0	0	0	0	0
1415	1440	0	3787		169				0	0	533832	0	0	72	21	0	0	0	0	0	7	100	0	0	0	0	0	0	1	0	0	1	0	0	0	0	0	1	0	0	0	0	2	0	0	0	0	0	0
1416	1441	0	4062		55				0	0	528232	9	0	48	31	0	7	0	0	0	5	100	0	0	0	0	0	0	0	0	0	0	0	0	3	0	2	0	0	3	0	1	0	0	0	0	0	0	0
1417	1442	0	4773		452				0	0	505132	12	0	65	11	0	0	0	0	0	12	100	0	0	0	0	5	0	4	1	1	3	0	0	0	0	0	0	0	0	0	0	0	5	1	0	0	1	0
1418	1443	0	6364		0				0	0	556933	1	0	44	53	1	0	0	0	0	1	100	0	0	0	0	0	0	0	0	0	0	0	0	0	0	0	0	0	0	0	0	0	0	0	0	0	0	0
1419	1444	0	1843		0				1	0	545733	6	0	94	0	0	0	0	0	0	0	100	200	0	0	200	0	0	0	0	0	0	0	0	0	0	0	0	0	0	0	0	0	0	0	0	0	0	0
1420	1445	0	4917		17				0	0	540133	20	0	46	33	0	0	0	0	0	1	100	0	0	0	0	0	0	0	0	1	0	0	0	0	0	0	0	0	0	0	0	0	0	0	0	0	0	0
1421	1446	0	1844		19314				1	0	526133	38	0	23	23	0	0	0	9	0	7	100	2500	0	0	2500	134	0	83	64	11	68	0	0	3	2	0	102	0	401	1	1	11	18	4	21	4	13	11
1422	1447	0	1845		588				1	0	509333	3	0	50	0	9	0	0	0	0	37	99	500	0	0	500	4	0	0	3	1	2	0	1	0	0	0	0	0	2	0	0	0	0	0	0	1	0	0
1423	1448	0	4332		11				0	0	549934	11	0	63	15	7	0	0	0	0	5	101	0	0	0	0	0	0	0	0	0	0	0	0	0	0	0	0	0	0	0	0	0	0	0	0	0	0	0
1424	1449	0	3665		94				0	0	539434	8	5	46	39	0	0	0	0	0	1	99	0	0	0	0	2	0	0	0	0	0	0	0	0	0	0	0	0	0	0	0	0	0	0	0	0	1	0
1425	1450	0	4319		635				0	0	531034	10	0	59	22	5	3	0	0	0	2	101	0	0	0	0	0	0	0	2	0	0	0	0	0	0	0	77	0	1	0	0	0	0	0	0	0	0	0
1427	1452	0	4448		29				0	0	524035	0	0	64	27	0	0	0	0	0	10	101	0	0	0	0	0	0	0	0	0	0	0	0	0	0	0	0	0	0	0	0	0	0	0	0	0	0	0
1428	1454	0	4385		105				0	0	555536	18	0	57	21	0	0	0	3	0	0	99	0	0	0	0	1	0	1	0	0	0	0	0	0	0	0	0	0	0	0	0	0	0	0	0	0	0	0
1430	1456	0	5494		11				0	0	517736	2	0	54	41	1	0	0	0	0	3	101	0	0	0	0	0	0	0	0	0	0	0	0	0	0	0	0	0	6	0	0	0	0	0	0	0	0	0
1431	1457	0	5641		0				0	0	552037	0	0	66	30	0	0	0	0	0	3	99	0	0	0	0	0	0	0	0	0	0	0	0	0	0	0	0	0	0	0	0	0	0	0	0	0	0	0
1432	1458	0	1881		0				1	0	542937	1	0	93	5	0	0	0	0	0	2	101	150	0	0	150	0	0	0	0	0	0	0	0	0	0	0	0	0	0	0	0	0	0	0	0	0	0	0
1433	1459	0	5340		3				0	0	540137	0	0	66	24	0	0	0	0	0	10	100	0	0	0	0	0	0	0	0	0	0	0	0	0	0	0	0	0	0	0	0	0	0	0	0	0	0	0
1434	1460	0	5843		105				0	0	533837	7	0	45	45	0	1	0	0	0	1	99	0	0	0	0	0	0	0	0	0	1	0	0	0	0	0	0	0	0	0	0	1	0	0	0	0	0	0
1435	1461	0	1882		0				1	0	530337	1	0	24	74	0	0	0	0	0	2	101	60	0	0	60	0	0	0	0	0	0	0	0	0	0	0	0	0	0	0	0	0	0	0	0	0	0	0
1436	1462	0	1883		1155				1	0	528937	22	0	67	10	0	0	0	0	0	1	100	500	0	0	500	0	0	10	4	1	3	0	0	3	0	0	0	0	0	0	2	1	2	0	0	3	2	0
1437	1464	0	3573		0				0	0	552038	1	0	68	28	0	0	0	0	0	2	99	0	0	0	0	0	0	0	0	0	0	0	0	0	0	0	0	0	0	0	0	0	0	0	0	0	0	0
1440	1467	0	6090		40				0	0	531038	3	0	45	51	0	0	0	0	0	2	101	0	0	0	0	0	0	0	0	0	0	0	0	0	0	0	0	0	0	0	0	0	0	0	0	0	0	0
1442	1469	0	1899		1				1	0	554139	5	0	70	24	0	0	0	0	0	1	100	1600	0	0	1600	0	0	0	0	0	0	0	0	0	0	0	0	0	0	0	0	0	0	0	0	0	0	0
1443	1470	0	1900		21				1	0	552739	2	0	67	26	0	0	0	6	0	0	101	540	0	40	500	0	0	0	0	0	0	0	0	0	0	0	0	0	0	0	0	0	0	0	0	0	0	0
1444	1471	0	6246		709				0	0	544339	15	0	47	29	0	0	0	3	0	6	100	0	0	0	0	1	0	12	8	0	4	0	0	0	0	0	0	0	0	0	0	0	1	3	0	0	0	0
1445	1472	0	1901		1				1	0	537339	11	0	58	30	0	0	0	0	0	0	99	180	0	0	180	0	0	0	0	0	0	0	0	0	0	0	0	0	0	0	0	0	0	0	0	0	0	0
1446	1473	0	6136		0				0	0	559040	0	0	54	46	0	0	0	0	0	0	100	0	0	0	0	0	0	0	0	0	0	0	0	0	0	0	0	0	0	0	0	0	0	0	0	0	0	0
1447	1474	0	3566		0				0	0	546440	4	0	33	61	0	0	0	0	0	3	101	0	0	0	0	0	0	0	0	0	0	0	0	0	0	0	0	0	0	0	0	0	0	0	0	0	0	0
1448	1475	0	4053		14				0	0	543640	5	0	62	27	0	0	0	0	0	5	99	0	0	0	0	0	0	0	0	0	0	0	0	0	0	0	0	0	0	0	0	0	0	0	0	0	0	0
1449	1476	0	5918		284				0	0	548541	8	0	71	17	0	0	0	2	0	2	100	0	0	0	0	0	0	3	1	0	2	0	0	0	0	0	0	0	0	0	0	0	0	2	0	1	0	0
1450	1477	0	1924		159				1	0	537341	49	0	32	18	0	0	0	0	0	1	100	1000	0	0	1000	0	0	0	0	0	0	0	0	0	0	1	0	0	1	0	0	0	0	0	0	0	0	0
1451	1478	0	5627		62				0	0	557642	0	0	43	47	0	0	0	0	0	10	100	0	0	0	0	0	0	0	0	0	0	0	0	0	0	0	0	0	0	0	0	0	0	0	0	0	0	0
1452	1479	0	4770		108				0	0	554842	0	0	50	44	0	0	0	0	0	7	101	0	0	0	0	0	0	0	0	0	1	0	0	0	0	0	0	0	0	0	0	1	1	1	0	0	0	1
1453	1480	0	4953		30				0	0	542942	11	0	71	17	0	0	0	0	0	1	100	0	0	0	0	0	0	0	0	2	0	0	0	0	0	0	0	0	0	0	0	0	0	0	0	0	0	0
1454	1481	0	4908		2				0	0	533842	13	0	72	15	0	0	0	0	0	0	100	0	0	0	0	0	0	0	0	0	0	0	0	0	0	0	0	0	0	0	0	0	0	0	0	0	0	0
1455	1482	0	3518		4				0	0	538043	0	2	68	28	0	0	0	2	0	1	101	0	0	0	0	0	0	0	0	0	0	0	0	0	0	0	0	0	0	0	0	0	0	0	0	0	0	0
1456	1483	0	1943		402				1	1	534543	2	0	63	22	0	0	0	0	0	13	100	4000	0	0	4000	2	0	1	2	0	2	0	0	3	0	0	0	0	0	0	0	0	1	1	0	0	1	1
1457	1484	0	3750		0				0	0	556944	3	0	61	36	0	0	0	0	0	0	100	0	0	0	0	0	0	0	0	0	0	0	0	0	0	0	0	0	0	0	0	0	0	0	0	0	0	0
1458	1485	0	3859		31				0	0	555544	5	0	62	32	0	0	0	0	0	0	99	0	0	0	0	1	0	0	0	0	0	0	0	0	0	0	0	0	0	0	0	0	0	0	0	0	0	0
1459	1486	0	5867		1				0	0	540144	13	0	60	26	0	0	0	0	0	1	100	0	0	0	0	0	0	0	0	0	0	0	0	0	0	0	0	0	0	0	0	0	0	0	0	0	0	0
1460	1487	0	1963		41				1	1	554145	33	0	42	22	0	0	0	0	0	4	101	3400	0	400	3000	0	0	0	0	0	0	0	0	0	0	0	0	0	0	0	0	0	0	0	0	0	0	0
1461	1488	0	1964		18				1	0	552745	5	0	82	12	0	1	0	0	0	1	101	600	0	0	600	0	0	0	0	0	1	0	0	0	0	0	0	0	1	0	0	0	0	0	0	0	0	0
1462	1489	0	1965		126				1	1	535945	4	0	72	23	0	0	0	0	0	2	101	3900	0	300	3600	0	0	0	1	1	1	0	0	0	0	0	0	0	0	0	0	0	0	1	0	1	0	1
1464	1491	0	5792		1				0	0	554148	0	2	58	39	0	0	0	0	0	1	100	0	0	0	0	0	0	0	0	0	0	0	0	0	0	0	0	0	0	0	0	0	0	0	0	0	0	0
1465	1492	0	3544		14				0	0	555550	4	0	45	51	0	0	0	0	0	0	100	0	0	0	0	0	0	0	0	0	0	0	0	0	0	0	0	0	0	0	0	0	0	0	0	0	0	0
1466	1493	0	5287		0				0	0	554850	1	0	71	26	0	0	0	0	0	2	100	0	0	0	0	0	0	0	0	0	0	0	0	0	0	0	0	0	0	0	0	0	0	0	0	0	0	0
1467	1494	0	5922		6				0	0	553450	0	0	65	31	0	0	0	0	0	5	101	0	0	0	0	0	0	0	0	0	0	0	0	0	0	0	0	0	0	0	0	0	0	0	0	0	0	0
1468	1495	0	3492		11				0	0	554851	2	0	70	25	0	0	0	1	0	3	101	0	0	0	0	0	0	0	0	0	0	0	0	0	0	0	0	0	0	0	0	0	0	0	0	0	0	0
1469	1496	0	5157		150				0	0	554152	1	0	46	35	0	0	0	0	0	17	99	0	0	0	0	1	0	1	0	0	0	0	0	0	0	0	0	0	1	0	0	0	0	0	0	0	0	1
1470	1497	0	2065		4				1	0	551355	4	0	36	57	0	0	0	0	0	3	100	150	0	0	150	0	0	0	0	0	0	0	0	0	0	0	0	0	0	0	0	0	0	0	0	0	0	0
1471	1498	0	6311		880				0	0	552056	0	0	41	43	0	0	0	0	0	16	100	0	0	0	0	0	0	0	5	0	7	0	0	0	0	0	0	0	1	0	0	2	0	1	0	0	0	0
1472	1499	0	5907		3				0	0	549956	12	1	60	26	0	0	0	0	0	1	100	0	0	0	0	0	0	0	0	0	0	0	0	0	0	0	0	0	0	0	0	0	0	0	0	0	0	0
1473	1500	0	2087		682				1	0	552757	1	0	25	47	0	0	0	0	0	28	101	300	0	0	300	0	0	0	0	0	5	0	0	0	0	0	0	0	2	0	0	4	0	3	0	0	0	1
1474	1501	0	4868		134				0	0	549957	1	0	55	43	0	0	0	0	0	1	100	0	0	0	0	0	0	0	0	0	0	0	0	0	0	0	0	0	0	0	0	0	0	0	0	0	0	0
1476	1503	0	2109		12				1	1	556959	8	0	0	92	0	0	0	0	0	0	100	7800	0	0	7800	0	0	0	0	0	0	0	0	0	0	0	0	0	9	0	0	0	0	0	0	0	0	0
1477	1504	0	2110		48				1	0	554159	25	0	15	54	0	7	0	0	0	1	102	670	0	0	670	0	0	0	0	0	0	0	0	0	0	0	0	0	0	0	0	0	0	0	0	0	0	0
1478	1505	0	2128		121				1	1	554161	1	3	16	73	0	8	0	0	0	0	101	11500	0	1500	10000	1	0	4	1	1	0	0	0	0	0	0	0	0	0	0	0	0	0	0	0	0	0	0
1479	1506	0	4287		580				0	0	547861	4	1	31	62	0	0	0	0	0	1	99	0	0	0	0	0	0	1	0	0	0	0	0	0	0	0	3	0	0	0	0	0	0	1	2	0	0	0
1480	1507	0	4781		22				0	0	548563	19	1	54	24	0	0	0	0	0	2	100	0	0	0	0	0	0	0	0	0	0	0	0	0	0	0	0	0	0	0	0	0	0	0	0	0	0	0
1481	1508	0	6174		1				0	0	547865	9	5	69	18	0	0	0	0	0	0	101	0	0	0	0	0	0	0	0	0	0	0	0	0	0	0	0	0	0	0	0	0	0	0	0	0	0	0
1482	1509	0	5154		472				0	0	548566	15	6	18	48	0	0	0	2	0	10	99	0	0	0	0	2	0	0	1	0	1	0	0	0	1	0	0	0	30	0	0	0	0	0	0	0	0	0
1483	1510	0	2196		8				1	1	556967	0	3	0	23	0	74	0	0	0	0	100	3800	800	500	2500	0	0	0	0	0	0	0	0	0	0	0	0	0	0	0	0	0	0	0	0	0	0	0
1484	1511	0	2247		182				1	0	554171	1	0	0	87	0	3	0	0	0	9	100	1200	0	200	1000	0	1	3	2	1	0	0	0	0	0	0	0	0	0	0	0	0	1	1	0	0	0	0
1486	1513	0	2297		97				1	1	549975	52	1	20	26	0	0	0	0	0	2	101	20000	0	0	20000	0	0	0	0	0	0	0	0	0	0	0	0	0	0	0	0	0	0	0	0	0	0	0
1487	1514	0	2319		3				1	0	555577	7	0	0	93	0	0	0	0	0	0	100	2550	350	200	2000	0	0	0	0	0	0	0	0	0	0	0	0	0	0	0	0	0	0	0	0	0	0	0
1488	1515	0	2320		3				1	0	548577	7	0	14	78	0	0	0	0	0	1	100	150	0	0	150	0	0	0	0	0	0	0	0	0	0	0	0	0	0	0	0	0	0	0	0	0	0	0
1489	1516	0	2347		193				1	0	555579	13	0	0	86	0	1	0	0	0	0	100	1800	0	0	1800	1	0	3	1	0	0	0	0	0	0	0	0	0	2	0	0	0	0	0	0	0	0	1
1490	1517	0	2348		32				1	0	552779	0	0	0	69	0	31	0	0	0	0	100	100	0	0	100	0	0	0	0	0	0	0	0	0	0	0	0	0	20	0	0	0	0	0	0	0	0	0
1491	1518	0	6056		2				0	0	549280	1	0	71	28	0	0	0	0	0	0	100	0	0	0	0	0	0	0	0	0	0	0	0	0	0	0	0	0	0	0	0	0	0	0	0	0	0	0
1492	1519	0	2364		7				1	0	551381	1	0	9	85	0	0	0	0	0	4	99	550	0	0	550	0	0	0	0	0	0	0	0	0	0	0	0	0	0	0	0	0	0	0	0	0	0	0
1493	1520	0	3468		2				0	0	552785	2	0	47	51	0	0	0	0	0	0	100	0	0	0	0	0	0	0	0	0	0	0	0	0	0	0	0	0	0	0	0	0	0	0	0	0	0	0
1494	1521	0	5125		1422				0	0	554187	13	0	16	55	0	0	0	0	0	16	100	0	0	0	0	1	0	2	3	0	0	0	0	1	0	0	0	0	1	0	0	0	0	1	0	0	0	2
1495	1522	0	2462		10				1	0	555591	1	0	64	33	0	0	0	0	0	2	100	1000	0	0	1000	0	0	0	0	0	0	0	0	0	0	0	0	0	0	0	0	0	0	0	0	0	0	0
1497	1524	0	458		380				1	1	563809	0	0	7	9	0	0	0	0	84	0	100	5600	0	0	5600	2	0	0	3	0	3	0	0	0	0	0	0	0	2	0	0	1	0	0	0	0	0	0
1498	1525	0	5787		0				0	0	560311	4	0	37	58	0	0	0	0	0	2	101	0	0	0	0	0	0	0	0	0	0	0	0	0	0	0	0	0	0	0	0	0	0	0	0	0	0	0
1499	1526	0	513		3827				1	0	570815	3	0	0	22	75	0	0	0	0	1	101	400	0	100	300	0	1	31	19	15	22	0	2	54	1	0	47	0	4	0	6	1	4	7	0	0	0	3
1500	1527	0	568		95				1	0	566623	15	0	1	83	0	0	0	0	0	1	100	400	0	0	400	0	0	0	0	0	0	0	0	5	0	0	0	0	0	0	2	0	0	0	0	0	0	0
1501	1528	0	586		24				1	0	582025	0	0	12	83	5	0	0	0	0	1	101	300	0	0	300	0	0	0	0	0	0	0	0	0	0	0	0	0	1	0	0	0	0	0	0	0	0	0
1502	1529	0	587		85				1	0	568025	17	0	0	67	16	0	0	0	0	0	100	50	0	0	50	0	0	0	0	0	0	0	0	0	0	0	0	0	0	0	0	0	0	0	0	0	0	0
1503	1530	0	5311		308				0	0	580626	1	0	35	57	0	0	0	0	0	7	100	0	0	0	0	0	0	0	0	0	1	0	0	1	0	0	0	0	0	0	0	1	2	3	0	0	0	0
1504	1531	0	5126		2				0	0	577128	3	0	33	62	0	0	0	0	0	3	101	0	0	0	0	0	0	0	0	0	0	0	0	0	0	0	0	0	0	0	0	0	0	0	0	0	0	0
1505	1532	0	613		1080				1	0	626829	2	0	2	4	0	0	0	0	92	0	100	1400	0	200	1200	0	0	0	1	1	1	0	0	1	19	90	0	1	199	0	0	0	0	0	2	0	0	0
1506	1533	0	614		1393				1	1	576429	0	0	0	52	0	0	0	0	0	48	100	20600	0	0	20600	0	0	0	6	1	6	0	0	3	0	0	18	0	4	0	0	5	1	2	0	0	0	3
1507	1534	0	631		201				1	0	628233	43	0	44	10	1	0	0	2	0	1	101	500	0	0	500	1	0	0	0	0	0	0	0	84	0	1	0	0	2	0	46	0	0	0	0	0	0	0
1508	1535	0	632		65				1	1	625433	0	0	79	9	5	0	0	0	0	7	100	5000	0	5000	0	0	0	0	0	0	0	0	0	0	0	0	0	0	0	0	0	0	0	0	0	0	0	1
1509	1536	0	633		270				1	0	561033	73	4	0	10	13	0	0	0	0	0	100	1000	0	0	1000	0	0	1	0	1	0	0	0	5	0	0	0	0	1	0	2	0	0	0	0	0	0	0
1510	1537	0	645		1014				1	0	576435	3	0	0	14	0	0	0	0	82	0	99	1500	0	1500	0	10	0	7	3	0	2	0	1	2	0	0	0	0	0	0	0	2	3	0	0	0	0	2
1511	1538	0	646		539				1	1	572235	56	0	3	0	2	0	0	0	39	0	100	6000	0	0	6000	0	0	0	0	0	0	0	0	29	0	0	0	3	0	0	12	0	0	0	0	0	0	0
1512	1539	0	6109		391				0	0	607936	0	0	59	36	0	0	0	0	0	5	100	0	0	0	0	0	0	1	5	3	1	0	0	0	0	0	0	0	0	0	0	0	1	0	0	1	0	0
1513	1540	0	6161		60				0	0	625437	0	0	68	20	4	0	0	1	0	7	100	0	0	0	0	0	0	0	0	0	0	0	0	1	0	0	0	0	0	0	0	0	0	0	0	0	0	0
1514	1541	0	6388		7				0	0	607237	6	0	57	26	2	0	0	0	0	9	100	0	0	0	0	0	0	0	0	0	0	0	0	0	0	0	0	0	1	0	0	0	0	0	0	0	0	0
1515	1542	0	3809		478				0	0	603737	1	0	40	58	0	0	0	0	0	1	100	0	0	0	0	4	2	5	6	2	3	0	0	0	0	0	0	0	1	0	0	0	0	0	0	2	0	1
1516	1543	0	665		35				1	1	603037	5	0	61	23	0	0	0	0	0	11	100	10500	5150	0	5350	0	0	0	0	0	0	0	0	0	0	0	0	0	0	0	0	0	0	0	0	0	0	0
1517	1544	0	666		377				1	0	600237	3	0	4	13	0	0	0	0	65	16	101	1230	1230	0	0	5	0	0	1	0	0	0	0	0	0	0	0	0	1	0	0	0	1	0	1	0	1	0
1518	1545	0	667		160				1	0	572237	40	0	1	25	34	0	0	0	0	0	100	1500	0	0	1500	0	0	0	0	0	0	0	0	1	0	0	0	2	0	0	0	0	0	0	0	0	0	0
1519	1546	0	668		431				1	0	569437	65	0	0	25	0	0	0	5	0	6	101	300	0	300	0	0	0	1	0	1	0	0	0	10	0	0	0	0	0	0	6	0	0	0	0	0	0	0
1520	1547	0	3817		7				0	0	609338	2	0	45	50	0	0	0	0	0	3	100	0	0	0	0	0	0	0	0	0	0	0	0	0	0	0	0	0	0	0	0	0	0	0	0	0	1	0
1521	1548	0	5197		6				0	0	596038	0	0	39	56	1	0	0	0	0	4	100	0	0	0	0	0	0	0	0	0	0	0	0	0	0	0	0	0	0	0	0	0	0	0	0	0	0	0
1522	1549	0	680		95				1	0	596039	0	0	51	45	3	0	0	0	0	2	101	2500	0	0	2500	0	0	0	0	1	0	0	0	0	0	0	0	0	1	0	0	0	0	0	0	0	0	0
1524	1551	0	3740		3				0	0	608640	0	0	54	44	1	0	0	0	0	0	99	0	0	0	0	0	0	0	0	0	0	0	0	0	0	0	0	0	0	0	0	0	0	0	0	0	0	0
1525	1552	0	691		28				1	0	621241	1	0	93	2	2	0	0	0	0	2	100	1900	400	0	1500	0	0	0	0	0	0	0	0	0	0	0	0	0	0	0	0	0	0	0	0	1	0	0
1526	1553	0	692		5				1	1	605841	1	0	42	50	5	0	0	0	0	2	100	3300	3000	0	300	0	0	0	0	0	0	0	0	0	0	0	0	0	0	0	0	0	0	0	0	0	0	0
1527	1554	0	693		146				1	0	570841	1	4	0	90	4	0	0	1	0	0	100	1200	0	0	1200	0	0	0	0	0	0	0	0	0	0	0	0	0	0	1	0	0	0	0	0	0	0	0
1530	1557	0	3421		203				0	0	597442	0	0	27	60	10	0	0	0	0	3	100	0	0	0	0	0	3	1	1	0	0	0	0	0	0	0	0	0	0	0	0	0	0	0	0	0	0	0
1531	1558	0	712		98411				1	0	619843	4	0	78	1	2	0	0	12	0	3	100	250	0	0	250	927	14	585	409	403	378	32	0	15	0	0	997	0	18	0	2	95	118	92	70	7	111	63
1532	1559	0	713		2				1	0	605843	1	0	22	76	1	0	0	0	0	0	100	2000	2000	0	0	0	0	0	0	0	0	0	0	0	0	0	0	0	0	0	0	0	0	0	0	0	0	0
1533	1560	0	714		1074				1	0	601643	0	0	4	64	0	0	0	0	2	31	101	600	100	0	500	0	0	7	1	0	11	0	0	0	0	0	0	0	3	0	0	4	2	5	0	0	0	0
1534	1561	0	715		51				1	0	563843	19	1	29	48	1	0	0	2	0	1	101	150	0	0	150	0	0	0	1	0	0	0	0	3	0	0	0	0	0	0	2	0	0	0	0	0	0	0
1535	1562	0	3831		19				0	0	614944	4	0	73	21	0	0	0	0	0	2	100	0	0	0	0	0	0	0	0	0	0	0	0	0	0	0	0	0	0	0	0	0	0	0	0	0	0	0
1536	1563	0	3923		34				0	0	606544	0	0	37	62	0	0	0	0	0	1	100	0	0	0	0	0	0	0	0	0	1	0	0	0	0	0	0	0	0	0	0	0	0	0	0	0	0	0
1537	1564	0	740		36				1	0	628245	1	0	89	0	4	0	0	0	0	5	99	500	0	500	0	0	0	0	0	0	0	0	0	0	0	0	0	0	0	0	0	0	0	0	0	0	0	0
1538	1565	0	4789		60				0	0	623345	6	0	73	12	7	0	0	0	0	1	99	0	0	0	0	1	0	0	1	0	1	0	0	0	0	0	0	0	0	0	0	0	0	0	0	0	0	0
1539	1566	0	5811		4				0	0	616345	1	0	50	39	2	0	0	0	0	8	100	0	0	0	0	0	0	0	0	0	0	0	0	0	0	0	0	0	0	0	0	0	0	0	0	0	0	0
1540	1567	0	741		29				1	0	615645	0	0	17	42	1	0	0	0	0	40	100	1000	0	0	1000	1	0	0	0	0	0	0	0	0	0	0	0	0	1	0	0	0	0	0	0	0	0	0
1541	1568	0	742		133				1	0	611445	0	0	4	1	0	0	0	0	96	0	101	250	250	0	0	1	0	0	0	2	0	0	0	0	0	0	0	0	0	0	0	0	0	0	0	0	0	0
1542	1569	0	743		4449				1	0	576445	37	0	0	0	13	0	0	0	41	7	98	600	0	0	600	0	0	0	0	0	2	0	0	5	0	2	717	68	9	0	2	0	0	0	0	0	0	0
1543	1570	0	6456		22				0	0	605846	6	0	46	43	5	0	0	0	0	1	101	0	0	0	0	0	0	0	0	0	0	0	0	0	0	0	0	0	0	0	0	0	0	0	0	0	0	0
1544	1571	0	762		3				1	0	624047	21	0	31	43	2	0	0	0	0	3	100	100	0	0	100	0	0	0	0	0	0	0	0	0	0	0	0	0	0	0	0	0	0	0	0	0	0	0
1545	1572	0	763		1029				1	0	622647	5	0	81	8	1	0	0	0	0	5	100	50	50	0	0	7	2	8	3	0	5	0	0	2	0	0	0	0	0	0	1	2	1	1	2	1	1	1
1546	1573	0	764		79				1	1	607247	10	0	4	81	4	0	0	0	0	1	100	3500	2000	500	1000	1	0	0	0	0	0	0	0	4	0	0	0	0	0	0	1	0	0	0	0	0	0	0
1547	1574	0	3905		17				0	0	567347	15	1	11	63	9	0	0	0	0	1	100	0	0	0	0	0	0	0	0	0	0	0	0	0	0	0	0	0	7	0	0	0	0	0	0	0	0	0
1548	1575	0	3649		65				0	0	622648	1	0	31	41	11	0	0	0	0	16	100	0	0	0	0	1	0	0	1	0	1	0	0	0	0	0	0	0	0	0	0	0	0	0	0	0	0	0
1549	1576	0	784		171				1	1	600249	0	0	35	53	3	0	0	0	0	9	100	3000	3000	0	0	0	0	0	1	0	1	0	0	0	0	0	0	0	3	0	0	0	0	0	0	0	0	0
1550	1577	0	785		9				1	0	596049	0	0	0	89	2	0	0	0	0	9	100	100	0	0	100	0	0	0	0	0	0	0	0	0	0	0	0	0	0	0	0	0	0	0	0	0	0	0
1551	1578	0	786		13				1	1	593249	3	0	0	84	8	0	0	0	0	5	100	5200	0	200	5000	0	0	0	0	0	0	0	0	0	0	0	0	0	0	0	0	0	0	0	0	0	0	0
1552	1579	0	787		1483				1	0	575049	67	0	3	26	1	0	0	0	0	3	100	50	50	0	0	3	0	12	7	5	6	0	0	16	2	0	0	0	0	0	11	1	0	3	0	0	0	2
1553	1580	0	788		18				1	0	570849	1	0	0	83	0	0	0	0	14	2	100	1600	100	0	1500	0	0	0	0	0	0	0	0	0	0	0	0	0	0	0	0	0	0	0	0	0	0	0
1554	1581	0	789		4000				1	1	566649	32	8	0	24	26	10	0	0	0	0	100	3000	0	0	3000	0	0	0	2	3	0	0	0	1	0	0	625	0	0	0	0	0	0	1	0	1	0	1
1555	1582	0	790		42				1	1	563849	14	0	1	83	0	0	0	0	0	1	99	12500	1000	1500	10000	2	0	2	0	0	0	0	0	0	0	1	0	0	1	0	0	0	0	0	0	0	0	0
1556	1583	0	4506		26				0	0	585550	6	0	36	51	0	0	0	0	3	5	101	0	0	0	0	0	0	0	0	0	0	0	0	0	0	19	0	0	19	0	0	0	0	0	0	0	0	0
1557	1584	0	813		9				1	0	629651	0	0	97	0	1	0	0	0	0	2	100	1000	0	1000	0	0	0	0	0	0	0	0	0	0	0	0	0	0	0	0	0	0	0	0	0	0	0	0
1558	1585	0	814		158				1	1	622651	21	1	1	72	3	0	0	0	0	2	100	10000	5000	0	5000	2	0	1	0	0	1	0	0	0	0	0	0	0	0	0	0	0	0	0	0	0	0	1
1559	1586	0	6508		18				0	0	614251	2	0	34	48	5	0	0	0	0	11	100	0	0	0	0	0	0	0	0	0	0	0	0	0	0	0	0	0	0	0	0	0	0	0	0	0	0	0
1560	1587	0	815		14				1	1	597451	8	0	28	59	2	0	0	0	0	3	100	12700	200	500	12000	0	0	0	0	2	0	0	0	0	0	0	0	0	0	0	0	0	0	0	0	0	0	0
1561	1588	0	816		629				1	0	594651	35	0	7	38	5	0	0	11	0	4	100	100	0	0	100	17	0	2	0	1	1	0	0	1	0	0	0	0	1	0	0	0	1	0	0	0	0	0
1562	1589	0	817		102				1	0	589051	11	0	0	89	0	0	0	0	0	0	100	500	500	0	0	0	0	0	0	0	0	0	0	0	0	0	16	0	0	0	0	0	0	0	0	0	0	0
1563	1590	0	839		406				1	0	628253	30	0	7	24	0	0	0	0	0	39	100	150	0	0	150	0	0	0	1	1	0	0	0	0	0	0	0	0	0	0	0	0	0	4	0	0	0	0
1564	1591	0	840		98				1	0	618453	1	0	0	45	5	0	0	1	0	47	99	200	0	200	0	0	0	0	0	0	0	0	0	0	0	0	0	0	2	0	0	1	0	0	0	0	0	0
1565	1592	0	841		22				1	0	601653	1	0	26	72	2	0	0	0	0	0	101	2000	0	0	2000	0	0	0	0	0	0	0	0	0	0	0	0	0	0	0	0	0	0	0	0	0	0	0
1566	1593	0	842		15				1	0	586253	15	7	8	69	0	0	0	0	0	0	99	200	0	0	200	0	0	0	1	0	0	1	0	0	0	0	0	0	0	0	0	0	0	0	0	0	0	0
1567	1594	0	843		1372				1	1	584853	13	0	0	62	3	0	0	6	0	16	100	4000	4000	0	0	4	0	0	2	2	3	1	0	0	0	0	0	0	7	0	0	1	2	0	0	0	0	2
1568	1595	0	844		11				1	1	577853	0	0	5	95	0	0	0	0	0	0	100	3000	0	0	3000	0	0	0	0	0	0	0	0	0	0	0	0	0	0	0	0	0	0	0	0	0	0	0
1569	1596	0	845		2273				1	0	575053	1	0	13	55	9	0	0	0	0	22	100	1200	0	0	1200	17	0	18	13	0	21	0	0	0	1	0	6	1	1	0	0	3	8	1	4	0	0	5
1570	1597	0	5460		1677				0	0	628254	15	0	50	26	0	0	0	0	0	10	101	0	0	0	0	6	0	2	1	4	1	0	0	0	0	0	0	0	0	0	0	1	5	5	1	1	0	0
1571	1598	0	868		79				1	0	586255	35	4	1	57	3	0	0	0	0	0	100	400	0	0	400	0	0	0	0	0	0	0	0	0	0	0	0	0	0	0	0	0	0	0	0	0	0	0
1572	1599	0	5035		60				0	0	621256	9	0	25	45	11	0	0	0	0	10	100	0	0	0	0	0	0	0	0	0	0	0	0	0	0	0	0	0	1	0	0	0	0	0	0	0	0	0
1573	1600	0	889		18				1	1	593257	2	0	5	39	0	54	0	0	0	0	100	50000	0	0	50000	0	0	0	0	0	0	0	0	0	0	0	0	0	0	0	0	0	0	0	0	0	0	0
1574	1601	0	890		19				1	0	579257	2	0	1	97	0	0	0	0	0	0	100	1000	0	0	1000	0	0	0	0	0	0	0	0	0	0	0	0	0	0	0	0	0	0	0	0	0	0	0
1575	1602	0	4237		1437				0	0	582058	0	0	43	55	1	0	0	1	0	0	100	0	0	0	0	16	0	6	9	4	0	0	0	1	0	0	0	2	0	0	0	0	1	0	1	0	5	4
1576	1603	0	923		338				1	1	586259	0	0	0	44	51	5	0	0	0	0	100	13000	0	0	13000	2	5	6	4	0	0	0	0	0	0	0	0	3	0	0	0	0	0	0	0	0	2	0
1577	1604	0	924		1642				1	0	579259	3	0	3	85	3	0	0	0	0	6	100	500	0	0	500	13	0	16	15	2	5	2	0	0	0	0	0	1	1	0	0	3	2	3	2	0	1	2
1578	1605	0	925		131				1	0	566659	3	0	6	62	10	0	0	19	0	1	101	300	0	0	300	0	0	1	0	0	0	0	0	0	0	0	0	0	0	0	0	0	0	0	0	0	0	0
1579	1606	0	3414		257				0	0	617061	20	4	17	58	0	0	0	0	0	1	100	0	0	0	0	0	0	0	0	0	0	0	0	0	0	0	0	0	0	0	0	0	0	0	0	0	0	0
1580	1607	0	950		39				1	0	615661	1	0	20	72	0	0	0	0	0	8	101	2500	1500	0	1000	1	0	0	0	0	0	0	0	0	0	0	0	0	0	0	0	0	0	0	0	0	0	0
1581	1608	0	951		7				1	1	598861	7	0	0	84	10	0	0	0	0	0	101	29500	0	25000	4500	0	0	0	0	0	0	0	0	0	0	0	0	0	0	0	0	0	0	0	0	0	0	0
1582	1609	0	952		1				1	0	580661	8	0	2	90	0	0	0	0	0	0	100	1800	100	200	1500	0	0	0	0	0	0	0	0	0	0	0	0	0	0	0	0	0	0	0	0	0	0	0
1583	1610	0	953		5				1	1	573661	16	0	2	82	0	0	0	1	0	0	101	8000	0	0	8000	0	0	0	0	0	0	0	0	0	0	0	0	0	0	0	0	0	0	0	0	0	0	0
1584	1611	0	954		37				1	0	570861	13	5	1	77	4	0	0	0	0	0	100	1500	0	0	1500	0	0	0	0	0	0	0	0	0	0	0	0	0	0	0	0	0	0	0	0	0	0	0
1585	1612	0	978		556				1	0	618463	15	7	0	66	13	0	0	0	0	0	101	800	0	0	800	1	0	1	4	1	2	2	0	0	0	0	0	0	0	0	0	0	0	0	0	0	0	0
1586	1613	0	979		24				1	1	610063	38	0	4	57	0	0	0	0	0	1	100	28000	0	0	28000	0	0	0	0	0	0	0	0	0	0	0	0	0	0	0	0	0	0	0	0	0	0	0
1587	1614	0	980		18				1	0	598863	11	0	0	89	0	0	0	0	0	0	100	600	0	300	300	0	0	0	0	0	0	0	0	0	0	0	0	0	0	0	0	0	0	0	0	0	1	0
1588	1615	0	981		1				1	0	570863	2	0	1	97	0	0	0	0	0	0	100	400	0	100	300	0	0	0	0	0	0	0	0	0	0	0	0	0	0	0	0	0	0	0	0	0	0	0
1589	1616	0	982		21				1	1	562463	5	0	0	95	0	0	0	0	0	0	100	4500	0	0	4500	0	0	0	0	0	0	0	0	3	0	0	0	0	0	0	1	0	0	0	0	0	0	0
1590	1617	0	1012		28				1	0	605865	17	0	16	53	4	0	0	6	0	3	99	2700	200	0	2500	0	0	0	0	0	0	0	0	0	0	0	0	0	1	0	0	0	0	0	0	0	0	0
1591	1618	0	1013		1615				1	1	594665	14	0	0	44	40	2	0	0	0	1	101	4000	0	1000	3000	17	6	15	5	5	1	0	0	9	0	0	0	0	1	0	4	1	0	0	2	1	0	2
1592	1619	0	1014		310				1	0	591865	0	0	0	43	40	17	0	0	0	0	100	1100	0	100	1000	6	1	8	3	1	0	0	0	0	0	0	0	0	5	0	0	0	0	0	0	0	0	1
1593	1620	0	1043		145				1	1	618467	0	0	0	14	66	18	0	3	0	0	101	4000	100	100	3800	0	0	0	0	0	0	0	0	0	0	0	0	0	0	0	0	0	0	0	0	0	0	0
1594	1621	0	1044		21				1	0	603067	14	3	0	84	0	0	0	0	0	0	101	1600	0	0	1600	0	0	0	0	0	0	0	0	0	0	0	0	0	0	0	0	0	0	0	0	0	0	0
1595	1622	0	1069		411				1	1	596069	21	0	0	65	14	0	0	0	0	0	100	4900	150	1500	3250	0	0	1	0	2	0	0	0	0	0	1	0	0	2	0	0	0	0	0	0	0	0	0
1596	1623	0	1101		1130				1	0	603071	11	0	0	80	2	0	0	5	0	3	101	180	100	0	80	13	0	8	3	1	3	0	0	0	0	0	0	0	0	0	0	1	2	2	0	0	1	0
1597	1624	0	1102		1680				1	0	598871	18	1	3	72	0	7	0	0	0	0	101	600	0	0	600	14	2	18	9	2	8	0	0	5	0	0	48	0	0	0	3	1	1	1	1	0	1	1
1598	1625	0	1129		96				1	0	598873	13	0	4	80	0	0	0	0	0	3	100	900	0	300	600	1	0	0	0	0	1	0	0	0	0	0	0	0	0	0	0	0	0	0	0	0	0	0
1599	1626	0	1130		66				1	1	596073	0	0	0	0	0	100	0	0	0	0	100	7300	300	2000	5000	0	0	0	0	0	0	0	0	0	0	0	0	0	10	0	0	0	0	0	0	0	0	0
1600	1627	0	5318		212				0	0	598174	16	0	15	62	0	0	0	0	0	7	100	0	0	0	0	0	0	0	0	0	0	0	0	0	0	0	0	0	0	0	0	0	0	0	0	0	0	0
1601	1628	0	1150		94				1	0	601675	21	0	0	67	0	0	0	0	0	11	99	2000	0	1000	1000	0	0	0	1	0	1	0	0	0	0	0	0	0	1	0	0	0	0	0	0	0	0	0
1602	1629	0	1176		2				1	0	596077	0	0	0	100	0	0	0	0	0	0	100	1800	0	0	1800	0	0	0	0	0	0	0	0	0	0	0	0	1	0	0	0	0	0	0	0	0	0	0
1603	1630	0	1177		8				1	0	593277	0	0	0	87	3	10	0	0	0	0	100	250	50	0	200	0	0	0	0	0	0	0	0	0	0	0	0	0	0	0	0	0	0	0	0	0	0	0
1604	1631	0	1178		106				1	0	583477	27	0	23	48	0	3	0	0	0	0	101	500	0	0	500	0	0	0	0	0	0	0	0	0	0	0	0	2	19	0	0	0	0	0	0	0	0	0
1606	1633	0	1199		275				1	1	600279	0	0	0	51	36	12	0	0	0	1	100	3500	0	1000	2500	0	0	0	0	0	0	0	0	0	0	0	0	0	0	0	0	0	0	0	0	0	0	0
1607	1634	0	1200		234				1	0	598879	5	0	0	91	0	0	0	0	0	5	101	275	75	0	200	3	0	2	1	2	2	1	0	0	0	0	0	0	0	0	0	0	0	0	0	0	0	0
1608	1635	0	1231		116				1	0	594681	11	0	0	88	0	0	0	0	0	1	100	950	0	0	950	0	0	0	0	0	0	0	0	0	0	0	0	0	1	0	0	0	0	0	0	0	0	0
1609	1636	0	1232		2				1	0	570881	0	0	0	0	36	64	0	0	0	0	100	2000	0	0	2000	0	0	0	0	0	0	0	0	0	0	0	0	0	0	0	0	0	0	0	0	0	0	0
1610	1637	0	1254		431				1	0	572283	0	0	0	0	99	1	0	0	0	0	100	1000	0	1000	0	0	0	5	7	1	0	0	0	5	0	0	2	0	6	0	0	0	0	0	0	0	0	1
1611	1638	0	1255		399				1	1	565283	1	0	0	15	64	19	0	0	0	2	101	18700	0	8700	10000	0	0	5	4	0	0	1	0	0	0	0	0	0	3	0	0	0	0	0	0	0	0	0
1612	1639	0	1286		109				1	0	566687	0	0	0	100	0	0	0	0	0	0	100	1050	250	0	800	2	0	2	1	0	0	0	0	1	0	0	0	0	0	0	0	0	0	0	0	0	0	0
1613	1640	0	1312		0				1	0	591889	5	0	0	95	0	0	0	0	0	0	100	1	0	0	1	0	0	0	0	0	0	0	0	0	0	0	0	0	0	0	0	0	0	0	0	0	0	0
1614	1641	0	1330		4				1	0	593291	1	0	0	98	0	0	0	0	0	0	99	600	0	0	600	0	0	0	0	0	0	0	0	0	0	0	0	0	0	0	0	0	0	0	0	0	0	0
1615	1642	0	1331		1455				1	0	587691	7	0	0	93	0	0	0	0	0	0	100	2500	0	0	2500	12	1	11	6	0	5	1	0	16	0	0	0	0	5	0	5	1	1	0	2	1	1	3
1616	1643	0	1332		1				1	1	570891	0	13	0	23	32	31	0	0	0	1	100	6800	100	4200	2500	0	0	0	0	0	0	0	0	0	0	0	0	0	0	0	0	0	0	0	0	0	0	0
1617	1644	0	1349		0				1	0	596093	0	0	0	100	0	0	0	0	0	0	100	1500	0	0	1500	0	0	0	0	0	0	0	0	0	0	0	0	0	0	0	0	0	0	0	0	0	0	0
1618	1645	0	1350		0				1	0	593293	0	3	0	97	0	0	0	0	0	1	101	250	0	0	250	0	0	0	0	0	0	0	0	0	0	0	0	0	0	0	0	0	0	0	0	0	0	0
1619	1646	0	1351		162				1	0	566693	0	0	0	100	0	0	0	0	0	0	100	2000	0	2000	0	2	1	0	0	0	0	0	0	0	0	0	0	0	0	0	0	0	0	0	0	0	0	0
1620	1647	0	1383		4				1	0	598895	2	0	0	69	16	12	0	0	0	1	100	612	0	12	600	0	0	1	0	0	0	0	0	0	0	0	0	0	0	0	0	0	0	0	0	0	0	0
1621	1648	0	1407		0				1	1	596097	5	0	0	93	0	2	0	0	0	0	100	15500	0	6000	9500	0	0	0	0	0	0	0	0	0	0	0	0	0	0	0	0	0	0	0	0	0	0	0
1622	1649	0	1408		83				1	0	589097	3	0	5	87	0	0	0	0	0	5	100	1630	150	80	1400	0	0	0	0	0	0	0	0	0	0	0	0	0	1	0	0	0	0	0	0	0	0	0
1623	1650	0	1409		23				1	1	583497	0	0	0	0	99	0	0	0	0	0	99	13000	0	6000	7000	0	0	0	0	0	0	0	0	0	0	0	0	0	0	0	0	0	0	0	0	0	0	0
1624	1651	0	1410		122				1	0	566697	1	0	0	97	0	0	0	1	0	1	100	210	0	60	150	3	0	0	1	0	1	0	0	0	0	0	0	0	11	0	0	0	0	0	0	0	0	0
1625	1652	0	1424		1482				1	0	593299	8	0	0	63	0	0	0	0	0	29	100	2750	0	250	2500	0	0	0	0	0	0	0	0	0	0	0	0	0	27	0	0	0	8	9	0	0	0	0
1626	1653	0	1440		66				1	0	591901	0	0	2	79	0	14	0	4	0	1	100	200	0	0	200	2	0	1	0	0	1	0	0	0	0	0	0	0	0	0	0	0	0	0	0	0	0	0
1627	1654	0	1464		22				1	1	566703	2	0	0	98	1	0	0	0	0	0	101	6000	0	0	6000	0	0	0	0	0	0	0	0	0	0	0	0	0	0	0	0	0	0	0	0	0	0	0
1628	1656	0	1489		44				1	1	568105	1	0	0	95	5	0	0	0	0	0	101	14000	0	5000	9000	0	0	0	0	0	0	0	0	0	0	0	0	0	0	0	0	0	0	0	0	0	0	0
1629	1657	0	1490		251				1	0	561105	2	0	0	84	10	0	0	0	0	4	100	100	0	0	100	1	0	0	0	1	0	0	0	0	0	0	0	0	2	0	0	0	0	0	0	0	0	0
1630	1658	0	1508		12				1	0	598907	2	0	0	63	5	30	0	0	0	0	100	900	0	0	900	0	0	0	0	0	0	0	0	0	0	0	0	0	7	0	0	0	0	0	0	0	0	0
1631	1659	0	1509		994				1	1	594707	6	0	0	88	0	0	0	0	0	6	100	3000	0	0	3000	3	0	4	6	1	5	0	0	0	0	0	0	0	1	0	0	3	6	2	0	0	0	1
1632	1660	0	1510		40				1	0	593307	7	0	0	93	0	0	0	0	0	0	100	450	0	0	450	0	0	0	0	0	0	0	0	0	0	0	0	0	0	0	0	0	0	0	0	0	0	0
1633	1661	0	1511		152				1	0	591907	19	1	0	80	0	0	0	0	0	0	100	350	0	0	350	1	0	0	0	1	0	0	0	0	0	0	0	0	0	0	0	0	0	0	0	0	0	0
1634	1662	0	1512		60				1	0	589107	0	50	0	5	0	44	0	0	0	0	99	500	0	0	500	0	0	2	0	1	0	0	0	0	0	0	0	0	1	0	0	0	0	0	0	0	0	0
1635	1663	0	1529		23				1	0	624109	0	0	0	0	6	94	0	0	0	0	100	150	0	0	150	0	0	0	0	0	0	0	0	0	0	0	0	0	9	0	0	0	0	0	0	0	0	0
1636	1664	0	1530		305				1	0	594709	11	0	0	84	0	0	0	1	0	4	100	2500	0	0	2500	1	0	0	0	0	0	0	0	0	0	0	0	0	12	0	0	0	0	0	0	0	0	0
1637	1665	0	1531		211				1	0	579309	0	0	0	8	72	20	0	0	0	0	100	150	0	0	150	0	0	0	0	0	0	0	0	0	0	0	0	0	9	0	0	0	0	0	0	0	0	0
1638	1666	0	1532		238				1	0	577909	9	1	0	51	39	0	0	0	0	0	100	2200	0	0	2200	0	0	0	0	0	0	0	0	0	0	0	0	0	0	0	0	0	0	0	0	0	0	0
1639	1667	0	1533		0				1	0	570909	7	0	0	89	3	0	0	0	0	1	100	1300	0	0	1300	0	0	0	0	0	0	0	0	0	0	0	0	0	0	0	0	0	0	0	0	0	0	0
1640	1668	0	1534		16				1	0	565309	0	0	0	3	26	70	0	0	0	0	99	1150	200	50	900	0	0	0	0	0	0	0	0	0	0	0	0	0	0	0	0	0	0	0	0	0	0	0
1641	1669	0	1559		462				1	1	584911	0	0	0	3	45	53	0	0	0	0	101	16500	0	9500	7000	0	0	0	0	0	0	0	0	0	0	0	0	0	0	0	0	0	0	0	0	0	0	0
1642	1670	0	1560		0				1	0	580711	6	5	0	6	9	74	0	0	0	0	100	1000	0	0	1000	0	0	0	0	0	0	0	0	0	0	0	0	0	0	0	0	0	0	0	0	0	0	0
1643	1671	0	1561		201				1	0	566711	10	0	8	74	3	0	0	0	0	5	100	550	0	0	550	0	0	1	1	0	0	0	0	0	0	0	0	0	0	0	0	0	0	0	0	0	0	1
1644	1672	0	1562		18				1	0	565311	0	0	15	81	0	3	0	0	0	1	100	500	100	0	400	0	0	0	0	0	0	0	0	0	0	0	0	0	0	0	0	0	0	0	0	0	0	0
1645	1673	0	1563		35				1	0	562511	1	0	0	81	10	8	0	0	0	0	100	1200	0	0	1200	0	0	0	0	0	0	0	0	0	0	0	0	0	0	0	0	0	0	0	0	0	0	0
1648	1676	0	1585		224				1	1	582113	12	0	0	35	33	19	0	1	0	0	100	3700	0	200	3500	3	0	2	2	0	0	0	0	0	0	0	0	0	0	0	0	0	0	0	0	0	0	0
1649	1677	0	1603		2159				1	0	624115	13	3	11	34	0	1	0	0	0	39	101	600	0	250	350	6	0	12	6	1	18	1	0	52	0	26	0	3	30	0	18	1	4	6	0	0	0	1
1650	1678	0	1604		544				1	1	596115	17	0	20	61	0	0	0	0	0	2	100	13000	0	3000	10000	1	0	4	2	0	1	0	0	0	0	0	0	0	0	0	0	0	0	1	0	0	2	1
1651	1679	0	3661		8				0	0	566715	7	5	51	37	0	0	0	0	0	0	100	0	0	0	0	0	0	0	0	1	0	0	0	0	0	0	0	0	0	0	0	0	0	0	0	0	0	0
1653	1681	0	1623		1509				1	0	598917	1	0	0	79	0	0	0	0	0	20	100	800	100	0	700	16	0	6	11	0	6	0	0	1	0	2	0	0	10	0	0	5	1	2	0	0	1	2
1654	1683	0	1625		152				1	1	566717	15	5	17	59	0	0	0	0	0	3	99	4000	0	4000	0	0	0	0	0	0	0	0	0	0	0	0	0	0	5	0	0	0	0	0	0	0	0	0
1655	1684	0	5630		54				0	0	622018	17	0	38	43	0	1	0	0	0	1	100	0	0	0	0	0	0	0	0	0	0	0	0	0	0	0	0	0	0	0	0	0	0	0	0	0	0	0
1657	1686	0	1649		126				1	0	629719	6	0	0	17	3	73	0	0	0	0	99	200	0	0	200	0	0	0	1	0	0	0	0	48	0	5	0	0	6	0	0	0	0	0	0	0	0	0
1658	1687	0	1650		22				1	0	617119	0	0	0	69	0	0	0	0	0	30	99	400	0	100	300	0	0	0	0	0	0	0	0	0	0	0	0	0	3	0	0	0	0	0	0	0	0	0
1659	1688	0	1651		20				1	0	589119	9	0	0	86	0	0	0	0	0	5	100	250	0	0	250	0	0	0	0	0	0	0	0	0	0	0	0	0	0	0	0	1	0	0	0	0	0	0
1660	1689	0	1652		1				1	0	587719	1	0	0	90	4	4	0	0	0	1	100	500	0	0	500	0	0	0	0	0	0	0	0	0	0	0	0	0	0	0	0	0	0	0	0	0	0	0
1661	1690	0	1653		120				1	1	586319	33	13	4	50	0	0	0	0	0	1	101	4200	700	0	3500	0	0	0	0	0	0	0	0	0	0	0	0	0	0	0	0	0	0	0	0	0	0	0
1662	1691	0	1672		1428				1	0	598921	47	3	1	27	2	6	0	0	0	14	100	660	0	60	600	5	0	8	7	2	13	0	0	22	0	0	0	0	4	0	15	0	3	1	0	0	0	4
1663	1692	0	1673		20				1	0	596121	5	0	0	95	0	0	0	0	0	0	100	50	0	0	50	0	0	0	0	0	0	0	0	0	0	0	0	0	0	0	0	0	0	0	0	0	0	0
1664	1693	0	1674		17				1	0	587721	11	0	2	88	0	0	0	0	0	0	101	150	0	0	150	0	0	0	0	0	0	0	0	0	0	0	0	0	0	0	0	0	0	0	0	0	0	0
1665	1694	0	1675		16				1	0	575121	14	0	3	82	0	0	0	0	0	1	100	2000	0	2000	0	0	0	0	0	0	0	0	0	0	0	0	0	0	0	0	0	0	0	0	0	0	0	0
1666	1695	0	4516		0				0	0	568821	6	0	49	45	0	0	0	1	0	0	101	0	0	0	0	0	0	0	0	0	0	0	0	0	0	0	0	0	0	0	0	0	0	0	0	0	0	0
1667	1696	0	1676		3851				1	0	568121	11	0	13	75	0	0	0	0	0	1	100	1200	0	0	1200	0	1	0	2	0	10	0	0	1	0	0	0	0	59	0	0	2	4	18	0	0	0	0
1668	1697	0	1677		0				1	0	562521	0	0	73	23	0	0	0	0	0	4	100	1250	0	0	1250	0	0	0	0	0	0	0	0	0	0	0	0	0	0	0	0	0	0	0	0	0	0	0
1669	1698	0	3991		2				0	0	564622	6	5	47	42	0	0	0	0	0	0	100	0	0	0	0	0	0	0	0	0	0	0	0	0	0	0	0	0	0	0	0	0	0	0	0	0	0	0
1671	1700	0	1703		3784				1	1	622723	1	0	0	63	0	0	0	0	0	36	100	4500	0	0	4500	0	0	25	32	0	35	0	1	66	0	0	39	0	2	0	11	12	6	1	0	0	0	12
1672	1701	0	1704		3				1	0	587723	21	0	2	75	0	0	0	1	0	1	100	2500	0	0	2500	0	0	0	0	0	0	0	0	0	0	0	0	0	0	0	0	0	0	0	0	0	0	0
1673	1702	0	1705		4				1	0	579323	3	8	3	85	0	0	0	0	0	1	100	600	0	600	0	0	0	0	0	0	0	0	0	0	0	0	0	0	0	0	0	0	0	0	0	0	0	0
1674	1703	0	1706		312				1	0	573723	2	0	21	43	0	0	0	1	0	33	100	1100	0	100	1000	1	0	1	0	0	0	0	0	1	0	0	0	0	2	0	1	2	0	0	0	0	0	1
1675	1704	0	1707		54				1	0	566723	8	0	48	38	0	0	0	0	0	5	99	1400	400	0	1000	0	0	0	0	0	0	0	0	0	0	0	0	0	0	0	0	0	0	0	0	0	0	0
1676	1705	0	4124		108				0	0	561123	0	0	49	48	0	0	0	2	0	1	100	0	0	0	0	0	0	0	0	0	0	0	0	0	0	0	0	0	0	0	0	0	0	0	0	0	0	1
1677	1706	0	5618		0				0	0	619224	5	2	41	50	0	0	0	0	0	2	100	0	0	0	0	0	0	0	0	0	0	0	0	0	0	0	0	0	0	0	0	0	0	0	0	0	0	0
1678	1707	0	4783		0				0	0	624125	3	1	26	63	0	6	0	0	0	2	101	0	0	0	0	0	0	0	0	0	0	0	0	0	0	0	0	0	0	0	0	0	0	0	0	0	0	0
1679	1708	0	1738		2250				1	0	598925	34	0	0	51	0	0	0	0	0	15	100	1000	0	0	1000	0	0	5	2	0	24	0	0	13	0	0	4	0	2	0	7	4	1	2	0	0	0	3
1680	1709	0	1739		38				1	0	591925	11	0	0	87	0	0	0	0	0	1	99	1500	0	0	1500	0	1	0	0	0	0	0	0	0	0	0	0	0	0	0	0	0	0	0	0	0	0	0
1681	1710	0	1740		33				1	0	589125	15	6	0	79	0	0	0	0	0	0	100	1500	0	0	1500	0	0	0	0	0	0	0	0	0	0	0	0	0	0	0	0	0	0	0	0	0	0	0
1682	1711	0	1741		65				1	0	587725	8	0	7	84	0	0	0	0	0	1	100	125	0	0	125	0	0	0	0	0	0	0	0	0	0	0	0	0	0	0	0	1	0	0	0	0	0	0
1683	1712	0	1742		0				1	0	584925	0	0	0	100	0	0	0	0	0	0	100	50	0	0	50	0	0	0	0	0	0	0	0	0	0	0	0	0	0	0	0	0	0	0	0	0	0	0
1684	1713	0	1743		1334				1	1	579325	6	0	0	94	0	0	0	0	0	0	100	7500	0	1500	6000	0	0	0	0	0	0	0	0	0	0	0	0	0	0	0	0	0	2	2	0	0	0	1
1685	1714	0	1744		277				1	0	577925	11	0	28	57	0	0	0	1	0	3	100	1650	0	250	1400	0	0	0	0	0	0	0	0	0	0	0	0	0	0	0	0	0	0	0	0	0	0	0
1686	1715	0	3517		214				0	0	566725	2	0	52	33	1	0	0	0	0	12	100	0	0	0	0	0	0	0	2	0	0	0	0	0	0	0	0	0	5	0	0	0	0	0	0	0	0	0
1687	1716	0	5729		160				0	0	560425	4	0	52	36	0	0	0	2	0	6	100	0	0	0	0	0	0	0	0	0	1	0	0	0	0	0	0	1	1	0	0	0	0	0	0	0	0	0
1688	1717	0	3881		18				0	0	578626	5	1	31	62	0	0	0	0	0	0	99	0	0	0	0	1	0	0	1	0	0	0	0	0	0	0	0	0	0	0	0	0	0	0	0	0	0	0
1689	1718	0	5445		13				0	0	574426	2	0	59	38	0	0	0	0	0	1	100	0	0	0	0	0	0	0	0	0	0	0	0	0	0	0	0	0	0	0	0	0	0	0	0	0	0	0
1690	1719	0	4297		8				0	0	568826	3	0	33	61	0	0	0	0	0	4	101	0	0	0	0	0	0	0	0	0	0	0	0	0	0	0	0	0	1	0	0	0	0	0	0	0	0	0
1691	1720	0	1767		18				1	1	626927	1	1	12	66	0	2	0	0	0	18	100	17200	1200	0	16000	0	0	0	0	0	0	0	0	0	0	0	0	0	1	0	0	0	0	0	0	0	0	0
1692	1721	0	1768		60				1	1	624127	24	23	12	41	0	0	0	0	0	0	100	6500	500	0	6000	0	0	0	0	0	0	0	0	0	0	0	0	0	0	0	0	0	0	0	0	0	0	0
1693	1722	0	1769		246				1	0	622727	27	3	11	53	0	0	0	0	0	7	101	1000	0	0	1000	1	0	3	0	1	1	0	0	0	0	0	0	0	1	0	0	0	1	0	0	0	0	1
1695	1724	0	1770		1				1	0	619927	6	0	68	23	0	0	0	0	0	3	100	1500	0	0	1500	0	0	0	0	0	0	0	0	0	0	0	0	0	0	0	0	0	0	0	0	0	0	0
1696	1725	0	1771		131				1	0	598927	11	0	0	88	0	0	0	0	0	2	101	950	50	200	700	0	0	0	0	0	0	0	0	0	0	0	0	0	0	0	0	0	0	0	0	0	0	0
1697	1726	0	1772		14				1	0	576527	21	0	39	38	0	0	0	1	0	2	101	800	0	0	800	0	0	0	0	0	0	0	0	0	0	0	0	0	0	0	0	0	0	0	0	0	0	0
1698	1727	0	1773		18				1	0	573727	4	0	80	14	0	0	0	0	0	2	100	200	0	100	100	0	0	0	0	0	0	0	0	0	0	0	0	0	0	0	0	0	1	0	0	0	0	0
1699	1728	0	1774		1147				1	0	565327	1	0	75	24	0	0	0	0	0	0	100	200	0	0	200	12	4	17	8	0	11	0	0	0	0	0	1	0	0	0	0	0	1	0	0	0	2	2
1700	1729	0	4171		18				0	0	626228	15	0	14	63	0	1	0	0	0	7	100	0	0	0	0	0	0	0	0	0	0	0	0	0	0	0	0	0	2	0	0	0	0	0	0	0	0	0
1703	1732	0	3371		11				0	0	571628	2	0	39	57	0	0	0	0	0	2	100	0	0	0	0	0	0	0	0	0	0	0	0	0	0	0	0	0	0	0	0	0	0	0	0	0	0	0
1704	1733	0	4427		8				0	0	563228	6	0	67	27	0	0	0	0	0	1	101	0	0	0	0	0	0	0	0	0	0	0	0	0	0	0	0	0	0	0	0	0	0	0	0	0	0	0
1705	1734	0	1789		3				1	1	628329	6	0	19	72	0	0	0	0	0	3	100	12000	0	0	12000	0	0	0	0	0	0	0	0	0	0	0	0	0	0	0	0	0	0	0	0	0	0	0
1706	1735	0	1790		26				1	0	626929	23	0	21	47	0	0	0	0	0	9	100	1650	150	0	1500	1	0	0	0	0	0	0	0	0	0	0	0	0	0	0	0	0	0	0	0	0	0	0
1707	1736	0	5123		4355				0	0	618529	1	0	34	56	0	0	0	0	0	9	100	0	0	0	0	0	2	37	7	0	41	0	0	85	0	0	51	0	2	0	20	14	6	15	2	0	0	8
1708	1737	0	4083		0				0	0	614329	4	0	60	36	0	0	0	0	0	0	100	0	0	0	0	0	0	0	0	0	0	0	0	0	0	0	0	0	0	0	0	0	0	0	0	0	0	0
1709	1738	0	3596		944				0	0	601029	5	1	34	60	0	0	0	0	0	0	100	0	0	0	0	2	0	8	9	1	4	0	0	0	0	0	0	0	2	0	0	1	5	0	0	0	2	0
1710	1739	0	1791		145				1	0	584929	2	0	16	74	0	0	0	0	0	8	100	200	0	0	200	0	0	3	0	0	0	0	0	0	0	0	0	0	0	0	0	0	0	1	0	0	0	0
1711	1740	0	4251		1				0	0	583529	17	0	47	36	0	0	0	0	0	0	100	0	0	0	0	0	0	0	0	0	0	0	0	0	0	0	0	0	0	0	0	0	0	0	0	0	0	0
1712	1741	0	1792		1				1	0	577929	0	0	8	91	0	0	0	0	0	1	100	150	0	50	100	0	0	0	0	0	0	0	0	0	0	0	0	0	0	0	0	0	0	0	0	0	0	0
1713	1742	0	1793		214				1	0	575129	0	0	96	4	0	0	0	0	0	0	100	150	0	0	150	1	0	0	1	1	0	0	0	0	0	0	0	0	2	0	0	0	0	0	0	0	0	0
1714	1743	0	5290		1612				0	0	574429	2	0	61	37	0	0	0	0	0	1	101	0	0	0	0	7	2	0	4	0	5	0	0	0	0	9	0	1	43	0	0	4	0	0	0	0	2	0
1715	1744	0	1794		71				1	0	570929	5	0	9	86	0	0	0	0	0	0	100	650	0	100	550	0	0	0	0	0	0	0	0	0	0	0	0	0	0	0	0	0	0	0	0	0	0	0
1716	1745	0	1795		1				1	0	568129	1	0	98	0	0	0	0	0	0	1	100	150	0	0	150	0	0	0	0	0	0	0	0	0	0	0	0	0	0	0	0	0	0	0	0	0	0	0
1717	1746	0	3983		760				0	0	621330	17	0	46	27	0	0	0	0	0	9	99	0	0	0	0	4	1	4	5	6	3	0	0	0	0	0	0	0	0	0	0	0	1	0	0	0	0	0
1720	1749	0	1808		211				1	1	598931	32	1	1	55	0	0	0	7	0	4	100	7800	300	2500	5000	0	0	2	0	0	0	0	0	1	0	0	0	0	5	0	0	0	0	0	0	0	0	1
1721	1750	0	1809		2				1	0	596131	2	0	25	72	0	0	0	0	0	1	100	600	0	0	600	0	0	0	0	1	0	0	0	0	0	0	0	0	0	0	0	0	0	0	0	0	0	0
1722	1752	0	5093		271				0	0	589131	13	0	42	43	0	0	0	1	0	1	100	0	0	0	0	1	3	3	3	2	4	0	0	0	0	0	0	0	0	0	0	0	0	0	0	0	0	2
1723	1753	0	1811		124				1	1	586331	10	0	52	39	0	0	0	0	0	0	101	11000	0	5500	5500	0	0	2	3	1	0	0	0	0	0	0	0	0	0	0	0	0	0	0	0	0	1	0
1724	1754	0	3387		14				0	0	585631	1	0	46	45	0	0	0	0	0	8	100	0	0	0	0	0	0	0	0	0	0	0	0	0	0	0	0	0	0	0	0	0	0	0	0	0	0	0
1725	1755	0	1812		514				1	0	580731	15	0	1	36	0	0	0	0	0	48	100	350	0	100	250	2	0	0	3	0	3	0	0	1	0	0	0	0	5	0	0	1	0	1	0	0	0	0
1726	1756	0	1813		320				1	0	577931	9	0	45	44	0	0	0	3	0	0	101	175	0	175	0	0	0	0	0	0	0	0	0	0	0	0	0	2	21	0	0	1	0	0	0	0	0	0
1727	1757	0	5559		1323				0	0	628332	15	1	26	54	0	0	0	0	0	5	101	0	0	0	0	2	0	8	12	0	11	0	1	4	0	0	0	0	0	0	0	1	5	5	0	0	0	2
1728	1758	0	4710		1				0	0	585632	13	0	60	27	0	0	0	0	0	0	100	0	0	0	0	0	1	0	0	0	0	0	0	0	0	0	0	0	0	0	0	0	0	0	0	0	0	0
1729	1759	0	4661		0				0	0	571632	0	0	69	30	0	0	0	0	0	1	100	0	0	0	0	0	0	0	0	0	0	0	0	0	0	0	0	0	0	0	0	0	0	0	0	0	0	0
1730	1760	0	6534		0				0	0	567432	8	0	47	36	0	0	0	0	0	9	100	0	0	0	0	0	0	0	0	0	0	0	0	0	0	0	0	0	0	0	0	0	0	0	0	0	0	0
1731	1761	0	1837		56				1	1	629733	29	0	16	54	0	0	0	0	0	1	100	3500	250	50	3200	0	0	0	0	0	0	0	0	0	0	0	0	0	5	0	0	0	0	0	0	0	0	0
1732	1762	0	1838		13				1	0	621333	11	0	60	26	0	0	0	0	0	4	101	600	0	300	300	0	0	0	0	0	0	0	0	0	0	0	0	0	0	0	0	0	0	0	0	0	0	0
1733	1764	0	1840		0				1	0	596133	4	0	13	83	0	0	0	0	0	0	100	400	0	0	400	0	0	0	0	0	0	0	0	0	0	0	0	0	0	0	0	0	0	0	0	0	0	0
1736	1767	0	5219		21				0	0	576533	7	0	61	28	0	0	0	0	0	4	100	0	0	0	0	0	0	0	0	0	0	0	0	0	0	0	0	0	0	0	0	0	0	0	0	0	0	0
1737	1768	0	1841		47				1	0	566733	0	0	90	9	0	0	0	0	0	1	100	50	0	0	50	0	0	0	0	0	0	0	0	0	0	0	0	0	0	0	0	0	0	0	0	0	0	0
1738	1769	0	4738		14				0	0	564633	0	0	52	45	0	0	0	0	0	3	100	0	0	0	0	0	0	0	0	0	0	0	0	2	0	0	0	0	0	0	0	0	0	0	0	0	0	0
1739	1770	0	1842		54				1	0	562533	1	0	80	17	1	0	0	0	0	2	101	300	0	0	300	0	0	0	0	0	0	0	0	0	0	0	0	0	0	0	0	0	0	0	0	0	0	0
1740	1771	0	6044		15				0	0	626934	4	0	55	34	0	0	0	0	0	7	100	0	0	0	0	0	0	0	0	0	0	0	0	0	0	0	0	0	0	0	0	0	0	0	0	0	0	0
1741	1772	0	3993		92				0	0	598234	10	0	32	57	0	0	0	0	0	1	100	0	0	0	0	0	0	0	0	8	0	0	0	0	0	0	0	0	0	0	0	0	0	0	0	0	0	0
1743	1774	0	5226		112				0	0	565334	3	0	67	22	0	0	0	0	0	8	100	0	0	0	0	0	0	0	0	0	0	0	0	0	0	0	0	0	1	0	0	0	0	0	0	0	0	0
1744	1776	0	5306		3				0	0	618535	3	0	53	32	0	0	0	0	0	12	100	0	0	0	0	0	0	0	0	0	0	0	0	0	0	0	0	0	0	0	0	0	0	0	0	0	0	0
1745	1777	0	1860		101				1	0	594735	4	0	33	64	0	0	0	0	0	0	101	650	0	150	500	0	0	1	0	0	0	0	0	0	0	0	0	0	0	0	0	0	0	0	0	0	0	0
1746	1778	0	1861		11				1	0	591935	0	0	52	43	5	0	0	0	0	1	101	150	0	0	150	0	0	0	0	0	0	0	0	0	0	0	0	0	0	0	0	0	0	0	0	0	0	0
1747	1779	0	5077		43				0	0	587035	9	0	58	31	0	0	0	0	0	1	99	0	0	0	0	0	0	0	0	0	0	0	0	0	0	0	0	0	0	0	0	0	0	0	0	0	0	0
1748	1780	0	5755		175				0	0	584235	18	0	44	34	4	0	0	0	0	0	100	0	0	0	0	0	0	0	0	0	0	0	0	0	0	0	0	0	0	0	0	0	0	0	0	0	0	1
1749	1781	0	1862		9				1	0	573735	0	0	93	4	0	0	0	0	0	3	100	61	0	36	25	0	0	0	0	0	0	0	0	0	0	0	0	0	0	0	0	0	0	0	0	0	0	0
1750	1782	0	1863		761				1	0	563935	0	0	46	48	0	0	0	0	0	6	100	300	0	0	300	0	0	0	6	0	7	0	0	0	0	0	0	0	6	0	0	4	0	2	0	0	0	3
1751	1783	0	3807		0				0	0	563235	1	0	49	49	0	0	0	0	0	1	100	0	0	0	0	0	0	0	0	0	0	0	0	0	0	0	0	0	0	0	0	0	0	0	0	0	0	0
1752	1784	0	4782		27				0	0	602436	2	0	36	55	0	0	0	0	0	8	101	0	0	0	0	1	0	1	0	1	0	0	0	0	0	0	0	0	0	0	0	0	0	0	0	0	0	0
1754	1786	0	1876		9				1	0	611537	6	0	91	0	0	0	0	0	0	2	99	1500	0	500	1000	0	0	0	0	0	0	0	0	0	0	0	0	0	0	0	0	0	0	0	0	0	0	0
1755	1787	0	5171		11				0	0	601737	13	0	19	62	0	0	0	0	0	6	100	0	0	0	0	0	0	0	0	0	0	0	0	0	0	0	0	0	0	0	0	0	0	0	0	0	0	0
1756	1788	0	1877		3517				1	0	586337	2	0	28	53	0	0	0	0	0	18	101	350	0	0	350	7	0	4	4	1	4	0	0	1	0	0	441	0	0	0	1	1	1	0	0	0	1	1
1757	1789	0	3729		26				0	0	580737	19	0	67	13	0	0	0	0	0	2	101	0	0	0	0	0	0	0	0	0	0	0	0	0	0	0	0	0	0	0	0	0	0	0	0	0	0	0
1758	1790	0	1878		64				1	0	569537	1	0	35	62	0	0	0	0	0	2	100	1	0	0	1	0	1	0	0	0	0	0	0	0	0	0	0	0	0	0	0	0	0	0	0	0	0	0
1759	1791	0	1879		9				1	0	568137	0	0	57	38	0	0	0	0	0	5	100	500	0	0	500	0	0	0	0	0	0	0	0	0	0	0	0	0	0	0	0	0	0	0	0	0	0	0
1760	1792	0	1880		17				1	0	566737	4	0	77	19	0	0	0	0	0	1	101	1000	0	0	1000	0	0	0	0	1	0	0	0	0	0	0	0	0	0	0	0	0	0	0	0	0	0	0
1761	1793	0	4732		2206				0	0	622738	17	0	47	16	0	0	0	3	0	17	100	0	0	0	0	6	0	2	4	1	2	0	0	31	0	4	0	1	72	0	0	0	3	0	1	0	1	0
1764	1796	0	6220		1				0	0	587738	0	0	41	56	0	0	0	0	0	3	100	0	0	0	0	0	0	0	0	0	0	0	0	0	0	0	0	0	1	0	0	0	0	0	0	0	0	0
1766	1798	0	3569		37				0	0	624839	5	0	64	23	2	0	0	0	0	6	100	0	0	0	0	0	0	0	0	0	0	0	0	2	0	0	0	0	0	0	0	0	0	0	0	0	0	0
1768	1800	0	1896		138				1	0	601739	0	0	75	7	0	0	0	0	0	18	100	150	0	0	150	1	0	0	3	0	2	0	0	0	0	0	0	0	0	0	0	0	0	0	0	0	0	0
1769	1801	0	6419		18				0	0	601039	16	0	72	11	0	0	0	0	0	1	100	0	0	0	0	0	0	0	0	0	0	0	0	0	0	1	0	0	1	0	0	0	0	0	0	0	0	0
1770	1802	0	1897		36				1	0	591939	18	0	69	13	0	0	0	0	0	0	100	1000	1000	0	0	0	0	0	0	0	0	0	0	0	0	0	0	2	11	0	0	0	0	0	0	0	0	0
1771	1803	0	3532		19				0	0	587739	1	0	55	36	1	0	0	0	0	8	101	0	0	0	0	0	0	0	0	0	0	0	0	0	0	0	0	0	0	0	0	0	0	0	0	0	0	0
1772	1804	0	1898		0				1	1	586339	3	0	66	27	0	0	0	0	0	4	100	5000	0	2500	2500	0	0	0	0	0	0	0	0	0	0	0	0	0	0	0	0	0	0	0	0	0	0	0
1773	1805	0	5145		0				0	0	566039	2	0	65	32	0	0	0	1	0	0	100	0	0	0	0	0	0	0	0	0	0	0	0	0	0	0	0	0	0	0	0	0	0	0	0	0	0	0
1774	1806	0	5762		16				0	0	626240	1	0	58	37	0	0	0	0	0	4	100	0	0	0	0	0	0	0	0	0	0	0	0	0	0	0	0	0	0	0	0	0	0	0	0	0	0	0
1776	1808	0	5465		1388				0	0	620640	6	0	55	22	0	0	0	0	0	17	100	0	0	0	0	0	0	0	5	0	16	0	0	6	0	0	0	0	0	0	1	5	1	4	0	0	0	0
1777	1809	0	3973		93				0	0	594740	2	0	56	31	0	0	0	0	0	11	100	0	0	0	0	0	0	0	0	0	0	0	0	0	0	0	0	0	1	0	0	0	0	0	0	0	0	0
1779	1811	0	3904		3				0	0	563940	2	0	39	58	0	0	0	0	0	1	100	0	0	0	0	0	0	0	0	0	0	0	0	0	0	0	0	0	0	0	0	0	0	0	0	0	0	0
1781	1814	0	3552		36				0	0	623441	2	6	54	22	0	0	0	0	0	16	100	0	0	0	0	0	0	0	0	0	0	0	0	0	0	2	0	2	2	0	0	0	0	0	0	0	0	0
1782	1815	0	1919		3				1	0	622741	1	3	59	26	0	0	0	0	0	12	101	1000	0	1000	0	0	0	0	0	0	0	0	0	0	0	0	0	0	0	0	0	0	0	0	0	0	0	0
1784	1817	0	1920		16				1	1	601741	43	1	12	44	0	0	0	0	0	0	100	4400	0	400	4000	0	0	0	0	0	0	0	0	0	0	0	0	0	0	0	0	0	0	0	0	0	0	0
1785	1818	0	1921		29				1	1	597541	14	0	65	20	0	0	0	0	0	1	100	11500	0	0	11500	0	0	0	0	0	1	0	0	0	0	0	0	0	0	0	0	0	0	0	0	0	0	0
1786	1819	0	4317		259				0	0	586341	4	0	71	24	0	0	0	0	0	2	101	0	0	0	0	0	0	0	2	0	0	0	0	0	0	12	0	0	66	0	0	0	0	0	0	0	0	0
1787	1820	0	1922		79				1	0	583541	5	3	45	27	0	0	0	0	0	20	100	800	0	200	600	0	0	0	0	0	0	0	0	1	0	0	0	0	0	0	0	0	0	0	0	0	0	0
1789	1822	0	1923		0				1	0	575141	0	0	60	28	0	0	0	0	0	12	100	120	0	0	120	0	0	0	0	0	0	0	0	0	0	0	0	0	0	0	0	0	0	0	0	0	0	0
1791	1824	0	5270		7				0	0	616442	0	0	66	17	0	0	0	0	0	17	100	0	0	0	0	0	0	0	0	0	0	0	0	2	0	0	0	0	1	0	0	0	0	0	0	0	0	0
1792	1825	0	6300		51				0	0	596842	5	0	66	21	0	0	0	3	0	6	101	0	0	0	0	0	0	1	0	0	1	0	0	0	0	0	0	0	0	0	0	0	0	0	0	0	0	1
1793	1826	0	5127		10				0	0	568142	0	0	52	47	0	0	0	0	0	0	99	0	0	0	0	0	0	0	0	0	0	0	0	0	0	0	0	0	0	0	0	0	0	0	0	0	0	0
1794	1827	0	3961		206				0	0	563942	2	0	66	30	0	0	0	0	0	2	100	0	0	0	0	0	0	0	2	0	0	0	0	0	0	0	0	0	0	0	0	0	0	1	0	0	0	1
1795	1828	0	1940		48				1	0	619943	11	0	49	11	0	0	0	5	0	25	101	500	0	200	300	1	0	0	0	0	1	0	0	1	0	0	0	0	1	0	0	0	0	0	0	0	0	0
1796	1829	0	1941		2844				1	1	597543	16	3	43	20	0	0	0	8	0	11	101	8000	0	4000	4000	41	0	11	22	0	11	0	0	0	0	0	0	0	0	0	0	2	4	1	0	1	0	9
1797	1830	0	1942		29				1	0	561143	0	3	92	5	0	0	0	0	0	0	100	800	0	0	800	0	0	0	0	0	0	0	0	0	0	0	0	0	3	0	0	0	0	0	0	0	0	0
1800	1833	0	4524		10				0	0	563944	5	0	46	48	0	0	0	0	0	1	100	0	0	0	0	0	0	0	0	0	0	0	0	0	0	0	0	0	0	0	0	0	0	0	0	0	0	0
1801	1834	0	5099		13				0	0	562544	1	0	51	45	0	0	0	0	0	3	100	0	0	0	0	0	0	0	0	0	0	0	0	0	0	0	0	0	0	0	0	0	0	0	0	0	0	0
1802	1835	0	4997		2				0	0	615745	0	0	68	14	0	0	0	0	0	18	100	0	0	0	0	0	0	0	0	0	0	0	0	0	0	0	0	0	1	0	0	0	0	0	0	0	0	0
1803	1836	0	1961		20				1	0	594745	0	0	48	48	2	0	0	0	0	2	100	1500	0	0	1500	0	0	0	0	0	0	0	0	0	0	0	0	0	18	0	0	0	0	0	0	0	0	0
1804	1837	0	1962		51				1	0	591945	0	0	90	5	0	0	0	0	0	6	101	150	0	0	150	0	0	0	0	0	0	0	0	0	0	0	0	0	0	0	0	0	0	0	0	0	0	0
1805	1838	0	4609		151				0	0	561145	14	0	45	38	0	0	0	0	0	3	100	0	0	0	0	2	0	2	0	1	0	0	0	1	0	0	0	0	0	0	0	0	0	0	0	0	0	0
1807	1840	0	5499		0				0	0	570246	6	0	62	31	0	0	0	0	0	1	100	0	0	0	0	0	0	0	0	0	0	0	0	0	0	0	0	0	0	0	0	0	0	0	0	0	0	0
1808	1842	0	1980		5				1	0	611547	23	0	52	3	0	0	0	1	0	22	101	600	100	0	500	0	0	0	0	0	0	0	0	0	0	0	0	0	2	0	0	0	0	0	0	0	0	0
1809	1843	0	6481		438				0	0	610147	3	0	61	35	0	0	0	0	0	0	99	0	0	0	0	5	0	5	2	1	1	0	0	0	0	0	0	0	0	0	0	0	1	1	0	1	0	0
1810	1844	0	1981		15				1	0	604547	0	0	85	15	0	0	0	0	0	0	100	600	0	500	100	0	0	0	0	0	0	0	0	0	0	0	0	0	2	0	0	0	0	0	0	0	0	0
1812	1846	0	5743		4406				0	0	598947	7	0	46	38	4	0	0	1	0	5	101	0	0	0	0	0	0	28	7	1	23	0	0	107	0	0	58	0	0	0	45	11	7	4	1	0	0	5
1813	1847	0	1982		8				1	1	597547	0	0	71	30	0	0	0	0	0	0	101	3500	0	1500	2000	0	0	0	0	0	0	0	0	0	0	0	0	0	0	0	0	0	0	0	0	0	0	0
1814	1848	0	1983		6				1	1	584947	3	0	95	3	0	0	0	0	0	0	101	7000	0	0	7000	0	0	0	0	0	0	0	0	0	0	0	0	0	0	0	0	0	0	0	0	0	0	0
1815	1849	0	6251		19				0	0	577947	1	0	72	22	5	0	0	0	0	2	102	0	0	0	0	0	0	0	0	0	0	0	0	0	0	0	0	0	0	0	0	0	0	0	0	0	0	0
1816	1850	0	6714		20				0	0	570947	6	0	29	63	0	0	0	0	0	3	101	0	0	0	0	0	0	1	0	0	0	0	0	0	0	0	0	0	0	0	0	0	0	0	0	0	0	0
1817	1852	0	3587		43				0	0	626248	19	0	47	32	0	0	0	0	0	2	100	0	0	0	0	0	0	0	0	0	0	0	0	0	0	0	0	0	9	0	0	0	0	0	0	0	0	0
1818	1853	0	6529		34				0	0	592648	4	0	54	41	0	0	0	0	0	0	99	0	0	0	0	0	0	0	0	0	0	0	0	0	0	0	0	0	0	0	0	0	0	0	0	0	0	0
1819	1854	0	6063		1				0	0	587048	19	0	58	21	0	0	0	3	0	0	101	0	0	0	0	0	0	0	0	0	0	0	0	0	0	0	0	0	0	0	0	0	0	0	0	0	0	0
1820	1855	0	2000		33				1	0	628349	1	0	57	20	0	0	0	0	0	22	100	2000	0	0	2000	0	0	0	0	0	0	0	0	0	0	0	0	0	0	0	0	0	0	1	0	0	0	0
1821	1856	0	2001		147				1	1	622749	5	0	86	4	0	0	0	0	0	5	100	3550	1000	50	2500	0	0	0	0	0	0	0	0	0	0	0	0	0	3	0	0	0	0	0	0	0	0	0
1822	1857	0	6299		10				0	0	610849	4	0	46	34	0	0	0	2	0	13	99	0	0	0	0	0	0	0	0	0	0	0	0	0	0	0	0	0	0	0	0	0	0	0	0	0	0	0
1824	1859	0	2002		0				1	0	573749	2	0	62	34	0	0	0	1	0	1	100	300	0	0	300	0	0	0	0	0	0	0	0	0	0	0	0	0	0	0	0	0	0	0	0	0	0	0
1825	1860	0	6729		0				0	0	573049	0	0	47	53	0	0	0	0	0	0	100	0	0	0	0	0	0	0	0	0	0	0	0	0	0	0	0	0	0	0	0	0	0	0	0	0	0	0
1826	1861	0	2003		93				1	0	568149	0	91	0	0	0	9	0	0	0	0	100	1300	0	0	1300	0	0	0	0	0	0	0	0	0	0	0	0	0	0	0	0	0	0	0	0	0	0	0
1827	1862	0	3369		16				0	0	584950	5	3	68	19	2	0	0	0	0	4	101	0	0	0	0	0	0	0	0	0	0	0	0	0	0	0	0	0	0	0	0	0	0	0	0	0	0	0
1828	1863	0	5308		16				0	0	580050	2	0	60	27	0	0	0	0	0	11	100	0	0	0	0	0	0	0	0	0	0	0	0	0	0	0	0	0	1	0	0	0	0	0	0	0	0	0
1829	1864	0	2015		6370				1	0	629751	42	0	18	28	0	0	0	11	0	1	100	450	0	0	450	36	0	23	23	10	14	0	0	4	2	0	100	0	22	0	0	0	5	5	3	2	0	3
1830	1865	0	4420		47				0	0	629051	17	0	57	13	0	0	0	0	0	13	100	0	0	0	0	0	0	0	0	0	0	0	0	0	0	0	0	0	0	0	0	0	0	0	0	0	0	0
1831	1866	0	4775		172				0	0	624851	15	0	63	12	1	0	0	0	0	10	101	0	0	0	0	0	1	1	0	0	0	0	0	0	0	0	3	0	2	0	0	0	0	0	0	0	0	1
1832	1867	0	2016		85				1	0	618551	2	0	91	4	0	0	0	0	0	3	100	500	0	250	250	0	0	0	0	0	0	0	0	0	0	0	0	0	0	0	0	0	0	0	0	0	0	0
1833	1868	0	6595		747				0	0	610151	1	0	46	38	0	0	0	0	0	15	100	0	0	0	0	0	0	12	10	0	8	0	0	37	0	0	8	0	0	0	17	1	5	2	0	0	0	0
1834	1869	0	2017		663				1	0	594751	3	0	69	17	0	0	0	0	0	12	101	2150	0	2000	150	0	0	0	0	0	2	0	0	0	4	0	0	0	0	0	0	0	1	1	0	0	0	1
1835	1870	0	5652		15				0	0	592651	0	0	71	28	0	0	0	1	0	1	101	0	0	0	0	0	0	0	0	0	0	0	0	0	0	0	0	0	0	0	0	0	0	0	0	0	0	0
1836	1871	0	2018		178				1	0	586351	6	0	79	14	0	0	0	0	0	1	100	600	0	0	600	1	0	1	0	0	0	0	0	7	0	0	0	0	2	0	2	1	0	0	0	0	0	1
1837	1872	0	2019		33				1	0	577951	5	0	80	16	0	0	0	0	0	0	101	1	0	0	1	0	0	0	0	0	0	0	0	0	0	0	0	0	0	0	0	0	0	0	0	0	0	1
1838	1873	0	6028		19				0	0	590552	1	3	70	21	0	0	0	0	0	5	100	0	0	0	0	0	0	0	0	0	0	0	0	0	0	0	0	0	0	0	0	0	0	0	0	0	0	0
1839	1874	0	4393		58				0	0	582152	14	0	40	45	0	0	0	0	0	1	100	0	0	0	0	0	0	2	0	0	0	0	0	1	0	0	0	0	0	0	1	0	0	0	0	0	0	0
1841	1876	0	4138		561				0	0	577252	3	0	69	14	5	0	0	0	0	10	101	0	0	0	0	0	0	0	0	0	0	0	0	0	0	0	0	0	1	0	0	2	1	0	0	0	0	0
1842	1877	0	6616		0				0	0	622053	10	0	69	18	0	0	0	1	0	2	100	0	0	0	0	0	0	0	0	0	0	0	0	0	0	0	0	0	0	0	0	0	0	0	0	0	0	0
1843	1878	0	2034		684				1	0	607353	9	1	57	27	1	0	0	2	0	3	100	600	0	600	0	7	4	1	4	0	1	0	0	0	0	0	0	0	0	0	0	1	1	1	0	1	1	0
1844	1879	0	2035		73				1	0	601753	6	0	10	79	0	0	0	1	0	4	100	50	0	0	50	0	0	0	0	0	0	0	0	0	0	0	0	0	0	0	0	0	0	0	0	0	0	0
1845	1880	0	4168		801				0	0	601053	1	0	52	44	0	0	0	0	0	4	101	0	0	0	0	0	0	1	2	1	1	0	0	0	0	0	10	6	2	2	0	0	1	0	0	0	0	0
1846	1881	0	5595		0				0	0	595453	4	0	73	22	0	0	0	0	0	0	99	0	0	0	0	0	0	0	0	0	0	0	0	0	0	0	0	0	0	0	0	0	0	0	0	0	0	0
1847	1882	0	5042		1				0	0	593353	0	0	44	56	0	0	0	0	0	1	101	0	0	0	0	0	0	0	0	0	0	0	0	1	0	0	0	0	0	0	0	0	0	0	0	0	0	0
1848	1883	0	2036		0				1	0	586353	2	0	95	3	0	0	0	0	0	1	101	500	0	0	500	0	0	0	0	0	0	0	0	0	0	0	0	0	0	0	0	0	0	0	0	0	0	0
1849	1884	0	5179		51				0	0	582153	6	0	40	51	0	0	0	0	0	2	99	0	0	0	0	0	0	0	1	0	0	0	0	0	0	0	0	0	0	0	0	1	0	0	0	0	0	0
1850	1885	0	6498		59				0	0	577953	2	0	60	34	0	0	0	0	0	4	100	0	0	0	0	0	0	0	0	0	0	0	0	0	0	0	0	0	0	0	0	0	0	0	0	0	0	0
1851	1886	0	4543		12				0	0	576553	0	0	66	34	0	0	0	0	0	0	100	0	0	0	0	0	0	0	0	0	0	0	0	0	0	0	0	0	0	0	0	0	0	0	0	0	0	0
1852	1887	0	2037		2				1	0	575153	0	12	21	66	0	0	0	0	0	0	99	600	0	0	600	0	0	0	0	0	0	0	0	0	0	0	0	0	0	0	0	0	0	0	0	0	0	0
1853	1888	0	2038		6				1	0	572353	0	14	62	13	2	9	0	0	0	1	101	700	0	0	700	0	0	0	0	0	0	0	0	0	0	0	0	0	0	0	0	0	0	0	0	0	0	0
1854	1889	0	5004		4				0	0	569553	18	0	49	19	11	4	0	0	0	1	102	0	0	0	0	0	0	0	0	0	0	0	0	0	0	0	0	0	0	0	0	0	0	0	0	0	0	0
1855	1890	0	2039		759				1	1	568153	12	29	33	26	0	0	0	0	0	0	100	1.00E+05	0	24000	76000	0	7	11	1	1	0	0	0	4	0	6	0	0	6	0	3	0	0	0	0	1	1	0
1857	1892	0	6398		2				0	0	577954	0	0	41	58	0	0	0	0	0	1	100	0	0	0	0	0	0	0	0	0	0	0	0	0	0	0	0	0	0	0	0	0	0	0	0	0	0	0
1858	1893	0	3672		9				0	0	574454	19	1	35	44	0	0	0	1	0	1	101	0	0	0	0	0	0	0	0	0	0	0	0	1	0	0	0	0	0	0	0	0	0	0	0	0	0	0
1859	1894	0	4862		4				0	0	572354	2	10	31	57	0	0	0	0	0	0	100	0	0	0	0	0	0	0	0	0	0	0	0	0	0	0	0	0	0	0	0	0	0	0	0	0	0	0
1860	1895	0	5233		6				0	0	568854	3	8	58	30	2	0	0	0	0	0	101	0	0	0	0	0	0	1	0	0	0	0	0	0	0	0	0	0	0	0	0	0	0	0	0	0	0	0
1861	1896	0	3838		18				0	0	605955	4	0	57	35	0	0	0	0	0	4	100	0	0	0	0	0	0	0	0	0	0	0	0	2	0	0	0	0	0	0	0	0	0	0	0	0	0	0
1862	1897	0	2061		17				1	0	596155	3	0	39	51	0	0	0	0	0	8	101	660	60	0	600	0	0	0	0	0	0	0	0	0	0	0	0	0	0	0	0	0	0	0	0	0	0	0
1863	1898	0	2062		30				1	0	591955	1	0	99	0	0	0	0	0	0	0	100	1050	150	200	700	0	0	0	0	0	0	0	0	0	0	0	0	0	0	0	0	0	0	0	0	0	0	0
1864	1899	0	2063		4				1	0	590555	0	9	78	6	3	0	0	4	0	0	100	230	30	200	0	0	0	0	0	0	0	0	0	0	0	0	0	0	0	0	0	0	0	0	0	0	0	0
1865	1900	0	4518		51				0	0	585655	7	4	71	16	0	0	0	0	0	1	99	0	0	0	0	0	0	1	0	1	0	0	0	0	0	0	0	0	0	0	0	0	0	0	0	0	0	0
1866	1901	0	2064		4				1	0	570955	28	0	62	10	0	0	0	0	0	0	100	200	0	0	200	0	0	0	0	0	0	0	0	0	0	0	0	0	0	0	0	0	0	0	0	0	0	0
1867	1902	0	5906		123				0	0	596856	10	0	57	14	0	0	0	0	0	18	99	0	0	0	0	0	0	0	1	0	0	0	0	2	0	0	0	0	5	0	0	0	0	0	0	0	0	0
1868	1903	0	5934		0				0	0	583556	4	2	50	40	0	0	0	0	0	4	100	0	0	0	0	0	0	0	0	0	0	0	0	0	0	0	0	0	0	0	0	0	0	0	0	0	0	0
1869	1904	0	6654		1737				0	0	621357	15	0	22	59	1	0	0	0	0	2	99	0	0	0	0	15	0	14	16	1	10	0	0	0	0	30	0	0	159	0	0	0	0	0	1	0	3	1
1870	1905	0	3570		6972				0	0	619957	2	0	66	25	0	0	0	0	0	7	100	0	0	0	0	43	2	63	77	10	47	0	0	0	0	0	0	0	10	0	0	12	14	6	1	8	15	3
1871	1906	0	3845		165				0	0	610157	19	4	60	11	0	0	0	0	0	7	101	0	0	0	0	0	0	1	0	0	0	0	0	0	0	0	0	0	4	0	0	1	1	1	0	0	0	0
1872	1907	0	4586		19				0	0	605957	6	2	59	33	0	0	0	0	0	1	101	0	0	0	0	0	0	0	0	0	0	0	0	2	0	0	0	0	5	0	0	0	0	0	0	0	0	0
1873	1908	0	3607		12				0	0	583557	12	0	52	16	1	0	0	0	0	18	99	0	0	0	0	0	0	0	0	0	0	0	0	0	0	0	0	0	2	0	0	0	0	0	0	0	0	0
1874	1909	0	2085		22				1	1	577957	23	18	13	34	0	6	0	6	0	0	100	31200	1200	10000	20000	0	0	0	0	1	0	0	0	0	0	0	0	0	1	0	0	0	0	0	0	0	0	0
1875	1910	0	2086		25				1	0	561157	3	0	1	84	0	11	0	0	0	1	100	300	0	0	300	0	0	0	0	0	0	0	0	0	0	0	0	0	1	0	0	0	0	0	0	0	0	0
1876	1911	0	5600		64				0	0	617158	1	0	63	35	0	0	0	1	0	0	100	0	0	0	0	0	0	0	0	0	0	0	0	0	0	0	0	0	0	0	0	0	0	0	0	0	0	0
1879	1914	0	4944		0				0	0	574458	8	7	38	47	0	0	0	0	0	0	100	0	0	0	0	0	0	0	0	0	0	0	0	0	0	0	0	0	0	0	0	0	0	0	0	0	0	0
1880	1915	0	2104		101				1	0	621359	1	0	29	68	0	0	0	0	0	2	100	500	0	500	0	0	0	0	0	0	0	0	0	0	0	0	0	0	7	0	0	0	0	0	0	0	0	0
1881	1916	0	2105		2136				1	0	610159	0	0	90	5	0	0	0	2	0	3	100	900	100	400	400	1	1	6	17	0	20	0	0	32	0	0	12	0	12	0	3	7	4	1	0	0	0	0
1882	1917	0	3642		0				0	0	600359	0	0	54	40	0	0	0	3	0	2	99	0	0	0	0	0	0	0	0	0	0	0	0	0	0	0	0	0	0	0	0	0	0	0	0	0	0	0
1884	1919	0	2106		5				1	0	589159	3	0	72	24	0	0	0	0	0	1	100	1300	250	50	1000	0	0	0	0	0	0	0	0	1	0	0	0	0	0	0	0	0	0	0	0	0	0	0
1885	1920	0	2107		1172				1	0	575159	6	0	14	58	0	0	0	0	0	22	100	200	0	0	200	0	0	0	7	0	7	0	0	2	0	0	0	0	1	0	2	4	4	6	0	0	0	0
1886	1921	0	2108		3				1	0	573759	0	91	9	0	0	0	0	0	0	0	100	2000	0	0	2000	0	0	0	0	0	0	0	0	0	0	0	0	0	0	0	0	0	0	0	0	0	0	0
1887	1922	0	4294		61				0	0	621360	0	0	67	30	0	0	0	0	0	3	100	0	0	0	0	1	0	0	0	0	0	0	0	0	0	0	0	0	17	0	0	0	0	0	0	0	0	0
1888	1923	0	6227		48				0	0	587760	0	0	56	40	0	0	0	0	0	4	100	0	0	0	0	0	0	0	0	0	0	0	0	0	0	0	0	0	0	0	0	0	0	0	0	0	0	0
1889	1924	0	6653		29				0	0	585660	1	0	53	29	0	0	0	0	0	17	100	0	0	0	0	0	0	0	0	0	0	0	0	0	0	0	0	0	0	0	0	0	0	0	0	0	0	0
1890	1925	0	2125		4				1	0	582161	0	0	81	18	0	0	0	0	0	2	101	2600	0	0	2600	0	0	0	0	0	0	0	0	0	0	0	0	0	0	0	0	0	0	0	0	0	0	0
1891	1926	0	6642		199				0	0	575861	2	0	56	43	0	0	0	0	0	0	101	0	0	0	0	1	1	3	1	1	1	0	0	0	0	0	0	0	0	0	0	0	1	0	0	0	0	0
1892	1927	0	2126		13				1	0	573761	36	12	38	14	0	0	0	0	0	0	100	200	0	0	200	0	0	0	0	0	0	0	0	0	0	0	0	0	0	0	0	0	0	0	0	0	0	0
1893	1928	0	2127		4				1	0	562561	0	0	0	0	0	100	0	0	0	0	100	300	0	0	300	0	0	0	0	0	0	0	0	0	0	0	0	0	0	0	0	0	0	0	0	0	0	0
1896	1931	0	4968		30				0	0	614363	1	0	58	29	0	0	0	0	0	12	100	0	0	0	0	0	0	0	0	0	0	0	0	0	0	6	0	0	26	0	0	0	0	0	0	0	0	0
1897	1932	0	2149		2				1	0	612963	0	1	35	37	1	0	0	0	0	26	100	1100	0	0	1100	0	0	0	0	0	0	0	0	0	0	0	0	0	0	0	0	0	0	0	0	0	0	0
1898	1934	0	2151		826				1	1	601763	0	4	86	7	0	0	0	1	0	3	101	6000	0	0	6000	0	2	6	1	0	5	0	0	72	0	0	16	0	0	0	13	0	0	0	0	0	0	0
1899	1935	0	2152		23				1	0	597563	6	0	69	11	0	0	0	1	0	13	100	400	0	0	400	0	0	0	0	1	0	0	0	0	0	0	0	0	1	0	0	0	0	0	0	0	0	0
1900	1936	0	5057		45				0	0	595463	2	1	50	40	0	0	0	0	0	7	100	0	0	0	0	0	0	0	0	0	0	0	0	0	0	0	0	0	7	0	0	0	0	0	0	0	0	0
1902	1938	0	3977		7				0	0	585663	0	0	68	32	0	0	0	0	0	0	100	0	0	0	0	0	0	0	0	0	0	0	0	0	0	0	0	0	0	0	0	1	0	0	0	0	0	0
1903	1939	0	5790		188				0	0	577263	15	8	39	34	0	0	0	0	0	3	99	0	0	0	0	0	0	0	0	0	0	0	0	0	0	0	0	0	0	0	0	0	0	0	0	0	0	0
1904	1940	0	4301		4				0	0	575163	2	0	69	25	0	1	0	0	0	3	100	0	0	0	0	0	0	0	0	0	0	0	0	0	0	0	0	0	0	0	0	0	0	0	0	0	0	0
1905	1941	0	5921		24				0	0	622064	0	0	72	19	5	0	0	0	0	4	100	0	0	0	0	0	0	0	0	0	0	0	0	0	1	0	0	0	0	0	0	0	0	0	0	0	0	0
1907	1943	0	2165		1402				1	1	614365	2	0	52	13	1	0	0	1	1	29	99	4000	0	4000	0	0	0	0	0	0	7	0	0	1	0	0	1	0	2	0	0	5	3	6	0	0	0	2
1908	1944	0	2166		16				1	0	597565	2	0	78	8	1	0	0	10	0	1	100	1000	0	0	1000	0	0	0	0	0	0	0	0	0	0	0	0	0	0	0	0	0	0	0	0	0	0	0
1909	1945	0	4265		2				0	0	589865	1	5	63	30	0	0	0	0	0	1	100	0	0	0	0	0	0	0	0	0	0	0	0	0	0	0	0	0	0	0	0	0	0	0	0	0	0	0
1910	1946	0	3669		4				0	0	580765	5	0	44	51	0	0	0	0	0	0	100	0	0	0	0	0	0	0	0	0	0	0	0	1	0	0	0	0	0	0	0	0	0	0	0	0	0	0
1911	1947	0	4603		13				0	0	580065	17	2	34	45	0	0	0	1	0	1	100	0	0	0	0	0	0	0	0	0	0	0	0	1	0	0	0	0	0	0	1	0	0	0	0	0	0	0
1912	1948	0	2167		55				1	0	572365	1	0	76	14	0	0	0	0	0	10	101	100	0	0	100	1	0	1	0	0	0	0	0	0	0	0	0	0	11	0	0	0	0	0	0	0	0	0
1913	1949	0	2168		20				1	0	570965	10	0	62	26	0	0	0	0	0	2	100	860	0	60	800	0	0	0	1	0	0	0	0	1	0	0	0	0	1	0	1	0	0	0	0	0	0	0
1914	1950	0	2169		1				1	0	569565	16	3	54	26	0	0	0	0	0	2	101	1050	0	50	1000	0	0	0	0	0	0	0	0	0	0	0	0	0	0	0	0	0	0	0	0	0	0	0
1915	1951	0	3666		27				0	0	592666	0	0	66	34	0	0	0	0	0	0	100	0	0	0	0	0	0	0	0	0	0	0	0	0	0	0	0	0	0	0	0	0	0	0	0	0	0	0
1916	1952	0	5449		4				0	0	600367	12	0	69	9	9	0	0	0	0	1	100	0	0	0	0	0	0	0	0	0	0	0	0	0	0	0	0	0	0	0	0	0	0	0	0	0	0	0
1917	1953	0	2192		179				1	0	597567	12	30	52	4	0	0	0	0	0	2	100	550	200	0	350	0	0	0	0	1	0	0	0	3	0	1	0	0	4	0	0	0	0	0	0	0	0	0
1918	1954	0	2193		0				1	0	596167	2	1	75	18	0	0	0	0	0	4	100	2200	100	100	2000	0	0	0	0	0	0	0	0	0	0	0	0	0	0	0	0	0	0	0	0	0	0	0
1919	1955	0	4849		13				0	0	595467	15	8	58	14	0	0	0	0	0	6	101	0	0	0	0	0	0	0	0	0	0	0	0	0	0	4	0	0	4	0	0	0	0	0	0	0	0	0
1920	1956	0	2194		34				1	1	575167	12	0	86	1	0	0	0	0	0	1	100	3100	0	500	2600	0	0	0	0	0	0	0	0	0	1	0	0	1	1	0	0	0	0	0	0	0	0	0
1921	1957	0	2195		67				1	0	568167	61	0	18	21	0	0	0	0	0	0	100	500	0	0	500	0	0	0	0	0	0	0	0	0	0	0	0	0	9	0	0	0	0	0	0	0	0	0
1923	1959	0	2218		840				1	0	610169	0	0	53	21	1	0	0	13	0	11	99	550	0	150	400	5	4	7	1	0	4	0	0	0	0	2	0	0	3	0	0	0	3	1	0	1	0	1
1924	1960	0	5579		5				0	0	608769	2	0	52	39	5	0	0	0	0	2	100	0	0	0	0	0	0	0	0	0	0	0	0	0	0	0	0	0	0	0	0	0	0	0	0	0	0	0
1925	1961	0	2219		1				1	0	607369	0	0	91	9	0	0	0	0	0	0	100	200	0	0	200	0	0	0	0	0	0	0	0	0	0	0	0	0	0	0	0	0	0	0	0	0	0	0
1926	1962	0	2220		14				1	0	597569	6	0	48	36	1	0	0	6	0	3	100	1400	0	400	1000	0	0	0	0	0	0	0	0	0	0	0	0	0	0	0	0	0	0	0	0	0	0	0
1927	1963	0	5078		1				0	0	596869	0	1	52	43	0	0	0	0	0	3	99	0	0	0	0	0	0	0	0	0	0	0	0	0	0	0	0	0	0	0	0	0	0	0	0	0	0	0
1928	1964	0	2221		0				1	1	594769	9	0	84	4	2	0	0	0	0	1	100	3300	0	500	2800	0	0	0	0	0	0	0	0	0	0	0	0	0	0	0	0	0	0	0	0	0	0	0
1929	1965	0	2222		28				1	1	590569	17	0	48	30	0	0	0	0	0	5	100	3200	200	0	3000	0	0	0	0	0	0	0	0	0	0	0	0	0	0	0	0	0	0	0	0	0	0	0
1930	1966	0	2223		17				1	0	587769	10	1	46	39	0	0	0	0	0	4	100	900	150	100	650	0	0	0	0	1	0	0	1	0	0	0	0	0	0	0	0	0	0	0	0	0	0	0
1931	1967	0	5826		59				0	0	579369	21	0	68	11	0	0	0	0	0	0	100	0	0	0	0	0	0	0	0	1	0	0	0	0	0	0	0	0	0	0	0	0	0	0	0	0	0	0
1932	1968	0	2224		22				1	0	577969	0	0	96	1	0	1	0	0	0	2	100	310	60	0	250	0	0	1	1	0	0	0	0	0	0	0	0	0	0	0	0	0	0	0	0	0	0	0
1934	1970	0	2225		5				1	1	569569	12	1	40	46	0	0	0	0	0	1	100	40500	0	500	40000	0	0	0	0	0	0	0	0	0	0	0	0	0	0	0	0	0	0	0	0	0	0	0
1935	1971	0	5621		34				0	0	568869	10	0	60	30	0	0	0	0	0	1	101	0	0	0	0	0	0	0	0	0	0	0	0	0	0	0	0	0	0	0	0	0	0	0	0	0	1	0
1936	1972	0	2226		44				1	0	566769	14	0	28	54	0	3	0	0	0	2	101	100	0	0	100	0	0	0	0	0	0	0	0	0	0	0	0	0	8	0	0	0	0	0	0	0	0	0
1938	1974	0	2244		53				1	0	621371	0	0	80	12	0	0	0	4	0	4	100	1700	200	500	1000	0	0	0	0	0	0	0	0	1	0	0	1	0	30	0	0	0	0	0	0	0	0	0
1939	1975	0	5954		24				0	0	605971	2	0	41	40	11	0	0	0	0	6	100	0	0	0	0	0	0	0	0	0	0	0	0	0	0	0	0	0	0	0	0	0	0	0	0	0	0	0
1940	1976	0	2245		78				1	0	603171	2	0	75	3	13	0	0	0	0	7	100	2400	400	500	1500	0	0	0	2	0	0	0	0	0	0	0	0	0	2	0	0	0	0	0	0	0	0	0
1941	1977	0	4423		122				0	0	573071	0	0	61	39	0	0	0	0	0	0	100	0	0	0	0	0	0	0	0	0	0	0	0	0	0	0	0	0	15	0	0	1	0	0	0	0	0	0
1942	1978	0	2246		15				1	0	562571	0	0	0	62	0	38	0	0	0	0	100	565	40	25	500	0	0	0	0	1	0	0	0	0	0	0	0	0	2	0	0	0	0	0	0	0	0	0
1943	1979	0	6327		0				0	0	603872	11	0	69	16	4	0	0	0	0	0	100	0	0	0	0	0	0	0	0	0	0	0	0	0	0	0	0	0	0	0	0	0	0	0	0	0	0	0
1945	1981	0	3946		56				0	0	569572	9	0	64	21	0	2	0	0	0	5	101	0	0	0	0	1	0	0	0	1	0	0	0	0	0	0	0	0	1	0	0	0	0	0	0	0	0	0
1946	1982	0	2267		2				1	0	610173	3	0	90	2	4	0	0	0	0	0	99	700	0	400	300	0	0	0	0	0	0	0	0	0	0	0	0	0	0	0	0	0	0	0	0	0	0	0
1947	1983	0	2268		0				1	0	597573	1	0	30	52	15	0	0	0	0	2	100	1000	0	0	1000	0	0	0	0	0	0	0	0	0	0	0	0	0	0	0	0	0	0	0	0	0	0	0
1948	1984	0	2269		8				1	1	589173	4	0	82	14	0	0	0	0	0	0	100	3000	0	0	3000	0	0	0	0	0	0	0	0	0	0	0	0	0	0	0	0	0	0	0	0	0	0	0
1949	1985	0	2270		198				1	0	586373	26	0	58	15	0	0	0	1	0	1	101	2400	400	0	2000	2	0	0	0	1	0	0	0	0	0	0	0	0	0	0	0	0	0	0	0	1	0	0
1950	1986	0	2271		35				1	0	584973	0	0	83	16	0	0	0	0	0	0	99	1	0	0	1	0	0	0	0	1	0	0	0	0	0	0	0	0	0	0	0	0	0	0	0	0	0	0
1951	1987	0	2272		1072				1	0	583573	0	0	91	9	0	0	0	0	0	0	100	900	0	200	700	4	0	7	5	3	1	0	0	0	0	0	0	0	0	0	0	0	2	1	0	1	0	0
1953	1990	0	2292		41				1	0	628375	1	0	67	11	12	9	0	0	0	1	101	10	0	0	10	0	0	0	0	0	0	0	0	0	0	0	0	0	13	0	0	0	0	0	0	0	0	0
1954	1991	0	5915		1				0	0	608775	0	0	66	30	0	0	0	0	0	4	100	0	0	0	0	0	0	0	0	0	0	0	0	0	0	0	0	0	0	0	0	0	0	0	0	0	0	0
1956	1993	0	2293		0				1	0	607375	4	0	77	15	2	0	0	0	0	2	100	375	75	50	250	0	0	0	0	0	0	0	0	0	0	0	0	0	0	0	0	0	0	0	0	0	0	0
1957	1994	0	2294		0				1	0	605975	2	0	46	43	5	0	0	0	0	4	100	1700	200	500	1000	0	0	0	0	0	0	0	0	0	0	0	0	0	0	0	0	0	0	0	0	0	0	0
1958	1995	0	2295		0				1	0	596175	0	0	100	0	0	0	0	0	0	0	100	100	0	0	100	0	0	0	0	0	0	0	0	0	0	0	0	0	0	0	0	0	0	0	0	0	0	0
1959	1996	0	2296		49				1	0	593375	2	0	72	22	3	0	0	0	0	2	101	200	0	200	0	0	0	0	0	0	0	0	0	0	0	0	0	0	3	0	0	0	0	0	0	0	0	0
1960	1997	0	5055		20				0	0	605976	0	0	67	30	1	0	0	2	0	0	100	0	0	0	0	0	0	0	0	0	0	0	0	0	0	0	0	0	13	0	0	0	0	0	0	0	0	0
1962	2000	0	4751		11				0	0	626277	1	0	72	18	3	0	0	0	0	6	100	0	0	0	0	0	0	0	0	0	0	0	0	0	0	0	0	0	0	0	0	0	0	0	0	0	0	0
1963	2001	0	2313		39				1	0	625577	3	0	77	19	2	0	0	0	0	0	101	250	0	250	0	0	0	0	0	0	0	0	0	0	0	0	0	0	7	0	0	0	0	0	0	0	0	0
1964	2002	0	2314		0				1	0	605977	0	0	92	5	3	0	0	0	0	0	100	400	0	0	400	0	0	0	0	0	0	0	0	0	0	0	0	0	0	0	0	0	0	0	0	0	0	0
1965	2003	0	2315		14				1	0	600377	3	0	44	32	0	0	0	2	0	20	101	2300	900	600	800	0	0	0	0	0	0	0	0	0	0	0	0	0	0	0	0	0	0	0	0	0	0	0
1966	2004	0	2316		56				1	0	597577	6	0	87	6	0	0	0	0	0	1	100	2000	0	1000	1000	0	0	1	0	0	1	0	0	0	0	0	0	0	3	0	0	0	0	1	0	0	0	0
1967	2005	0	4882		2				0	0	589177	5	0	67	28	0	0	0	0	0	0	100	0	0	0	0	0	0	0	0	0	0	0	0	0	0	0	0	0	0	0	0	0	0	0	0	0	0	0
1968	2006	0	2317		8				1	1	580777	2	0	72	22	0	0	0	0	0	4	100	7300	0	2300	5000	0	0	0	0	0	0	0	0	0	0	0	0	0	0	0	0	0	0	0	0	0	1	0
1969	2007	0	2318		3745				1	0	566777	8	51	11	28	0	0	0	0	0	1	99	2000	0	0	2000	0	3	9	28	0	27	0	0	30	3	0	4	0	0	0	9	9	8	9	0	0	0	0
1971	2009	0	2340		1				1	0	629779	0	0	76	19	4	0	0	0	0	0	99	1300	600	0	700	0	0	0	0	0	0	0	0	0	0	0	0	0	0	0	0	0	0	0	0	0	0	0
1972	2010	0	2341		53				1	0	612979	4	0	49	40	0	0	3	0	0	4	100	1500	0	0	1500	0	0	0	0	1	0	0	0	0	0	0	0	0	0	0	0	0	0	0	0	0	0	0
1973	2011	0	2342		48				1	0	611579	8	0	89	0	0	3	0	0	0	0	100	500	0	0	500	0	0	0	0	0	0	0	0	0	0	0	0	0	47	0	0	0	0	0	0	0	0	0
1974	2012	0	2343		6				1	1	600379	2	1	82	10	0	0	0	0	0	5	100	27000	0	20000	7000	0	0	0	0	0	0	0	0	0	0	0	0	0	0	0	0	0	0	0	0	0	0	0
1975	2013	0	6477		461				0	0	596879	0	0	68	18	0	0	0	0	0	14	100	0	0	0	0	1	0	0	0	0	0	0	0	0	1	0	0	0	0	0	0	0	0	1	0	0	0	0
1976	2014	0	2344		63				1	0	593379	0	0	85	12	0	0	0	0	0	3	100	50	0	0	50	0	0	0	0	0	0	0	0	0	0	0	0	0	3	0	0	0	0	0	0	0	0	0
1977	2015	0	5577		656				0	0	586379	6	0	38	50	0	0	0	0	0	6	100	0	0	0	0	0	4	6	3	0	2	0	0	1	0	0	2	0	0	0	0	1	2	1	0	0	0	1
1978	2016	0	2345		17				1	0	584979	2	0	79	19	0	0	0	0	0	1	101	450	50	0	400	0	0	0	0	0	0	0	0	0	0	0	0	0	0	0	0	0	0	0	0	0	0	0
1982	2020	0	2346		344				1	0	570979	3	0	36	31	1	0	0	0	0	29	100	900	0	0	900	2	0	2	0	1	0	0	0	0	0	0	0	0	35	0	0	0	0	0	0	1	1	0
1983	2021	0	5314		217				0	0	583580	3	0	54	43	0	0	0	0	0	1	101	0	0	0	0	0	0	0	0	0	0	0	0	0	0	0	0	0	0	0	0	0	0	0	0	0	0	0
1984	2022	0	2360		1387				1	0	603181	0	0	48	9	0	0	0	0	0	43	100	300	0	0	300	2	0	3	5	0	7	0	0	33	0	0	15	16	2	0	10	6	4	1	0	0	0	0
1985	2023	0	2361		22				1	0	577981	11	0	89	0	0	0	0	0	0	0	100	450	0	50	400	0	0	0	0	0	0	0	0	0	0	0	0	0	0	0	0	0	0	0	0	0	0	0
1986	2024	0	2362		16				1	0	575181	5	0	89	5	0	0	0	0	0	2	101	400	0	0	400	0	0	0	0	0	0	0	0	0	0	0	0	0	0	0	0	0	0	0	0	0	0	0
1987	2025	0	2363		2877				1	0	570981	5	0	20	58	0	0	0	0	0	16	99	1500	0	0	1500	0	0	1	0	0	2	0	0	14	0	0	4	0	3	0	3	11	2	0	0	0	0	2
1988	2026	0	5249		781				0	0	568181	5	0	53	35	7	0	0	0	0	0	100	0	0	0	0	0	1	1	0	1	0	0	0	0	0	7	0	0	7	0	0	0	0	0	0	0	0	0
1989	2027	0	5441		26				0	0	596182	9	0	52	35	0	0	0	0	0	5	101	0	0	0	0	0	0	0	0	0	0	0	0	0	0	0	0	0	0	0	0	0	0	0	0	0	0	0
1990	2028	0	5740		37				0	0	593382	17	0	68	12	0	0	0	0	0	3	100	0	0	0	0	0	0	0	0	0	0	0	0	2	0	0	0	0	0	0	0	0	0	0	0	0	0	0
1991	2029	0	3487		0				0	0	589882	2	8	36	46	1	6	0	0	0	1	100	0	0	0	0	0	0	0	0	0	0	0	0	0	0	0	0	0	0	0	0	0	0	0	0	0	0	0
1992	2030	0	2382		6				1	0	626983	0	0	100	0	0	0	0	0	0	0	100	1300	0	850	450	0	0	0	0	0	0	0	0	0	0	0	0	0	4	0	0	0	0	0	0	0	0	0
1993	2031	0	2383		2				1	0	618583	0	0	93	1	0	0	0	0	0	6	100	500	0	0	500	0	0	0	0	0	0	0	0	0	0	0	0	0	0	0	0	0	0	0	0	0	0	0
1994	2032	0	2384		90				1	0	608783	2	0	57	23	0	0	0	1	0	17	100	350	0	0	350	0	0	0	0	0	0	0	0	0	0	0	0	0	65	0	0	0	0	0	0	0	0	0
1995	2033	0	2385		2				1	0	600383	3	0	87	9	0	0	0	0	0	1	100	600	0	0	600	0	0	0	0	0	0	0	0	0	0	0	0	0	0	0	0	0	0	0	0	0	0	0
1996	2034	0	2386		344				1	0	596183	19	1	67	12	0	0	0	0	0	1	100	600	600	0	0	0	8	1	1	3	2	0	0	0	0	0	0	0	0	0	0	1	3	0	0	0	1	0
1997	2035	0	6232		0				0	0	599684	12	0	61	25	0	0	0	0	0	2	100	0	0	0	0	0	0	0	0	0	0	0	0	0	0	0	0	0	0	0	0	0	0	0	0	0	0	0
1998	2036	0	6062		0				0	0	575884	0	0	70	29	0	0	0	0	0	1	100	0	0	0	0	0	0	0	0	0	0	0	0	0	0	0	0	0	0	0	0	0	0	0	0	0	0	0
1999	2037	0	5691		4				0	0	608785	1	0	50	35	0	0	0	1	0	14	101	0	0	0	0	0	0	0	0	0	0	0	0	0	0	0	0	0	0	0	0	0	0	0	0	0	0	0
2001	2039	0	2407		31				1	0	601785	0	0	93	3	0	0	0	0	0	4	100	800	200	200	400	0	0	0	0	0	0	0	0	0	0	0	0	0	28	0	0	0	0	0	0	0	0	0
2002	2040	0	2408		16				1	0	597585	3	3	77	17	0	0	0	0	0	0	100	300	0	0	300	1	0	1	0	0	0	0	0	0	0	0	0	0	0	0	0	0	0	0	0	0	0	0
2003	2041	0	2409		71				1	1	594785	6	0	79	0	15	0	0	0	0	0	100	90000	0	40000	50000	0	0	1	0	0	1	0	0	0	0	0	0	0	0	0	0	0	0	0	0	0	0	0
2004	2042	0	4179		557				0	0	581485	11	0	52	36	0	0	0	0	0	1	100	0	0	0	0	29	0	0	0	0	0	0	0	0	0	0	0	0	1	0	0	0	0	0	0	0	0	0
2005	2043	0	2410		287				1	0	570985	28	1	23	45	0	0	0	2	0	1	100	300	0	0	300	2	1	0	0	0	0	0	0	0	0	0	0	0	0	0	0	0	0	0	0	1	0	1
2006	2044	0	5822		1				0	0	601086	0	0	62	36	0	0	0	1	0	1	100	0	0	0	0	0	0	0	0	0	0	0	0	0	0	0	0	0	1	0	0	0	0	0	0	0	0	0
2007	2045	0	4063		25				0	0	580786	15	0	41	44	0	0	0	0	0	0	100	0	0	0	0	0	0	0	0	0	0	0	0	0	0	0	0	0	0	0	0	0	0	0	0	0	0	0
2008	2046	0	2426		58				1	0	618587	26	0	73	1	0	0	0	0	0	0	100	2200	0	2200	0	1	0	0	0	0	0	0	0	1	0	0	0	0	0	0	0	0	0	0	0	0	0	0
2009	2047	0	2427		30				1	1	607387	0	0	85	10	5	0	0	0	0	1	101	3660	660	2000	1000	0	0	0	0	0	0	0	0	0	0	0	0	0	24	0	0	0	0	0	0	0	0	0
2010	2048	0	6593		17				0	0	596187	16	0	61	24	0	0	0	0	0	0	101	0	0	0	0	0	0	1	0	0	0	0	0	1	0	0	0	0	0	0	1	0	0	0	0	0	0	0
2011	2049	0	4555		944				0	0	594787	0	0	59	26	9	0	0	0	0	7	101	0	0	0	0	7	9	9	1	1	0	0	0	0	0	0	9	0	0	0	0	0	2	2	0	1	2	1
2012	2050	0	2428		258				1	0	572387	0	0	46	47	0	0	0	0	0	7	100	1800	0	900	900	0	0	0	0	0	0	0	0	0	0	0	0	0	0	0	0	0	1	4	0	0	0	1
2013	2051	0	2429		353				1	0	566787	6	3	27	62	0	0	0	0	0	2	100	600	0	0	600	0	0	0	0	0	0	0	0	0	0	0	0	0	0	0	0	0	0	0	0	0	0	0
2014	2052	0	5395		14				0	0	580088	20	0	50	20	10	0	0	0	0	0	100	0	0	0	0	0	0	0	0	0	0	0	0	0	0	0	0	0	5	0	0	0	0	0	0	0	0	0
2015	2053	0	6096		0				0	0	575188	0	0	66	31	0	0	0	0	0	3	100	0	0	0	0	0	0	0	0	0	0	0	0	0	0	0	0	0	0	0	0	0	0	0	0	0	0	0
2016	2054	0	5943		5				0	0	573088	0	0	50	46	0	0	0	0	0	4	100	0	0	0	0	0	0	0	0	0	0	0	0	4	0	0	0	0	0	0	0	0	0	0	0	0	0	0
2017	2055	0	2443		9				1	0	601789	0	0	84	13	0	0	0	1	0	3	101	1100	100	0	1000	0	0	0	0	0	0	0	0	0	0	0	0	0	0	0	0	0	0	0	0	0	0	0
2018	2056	0	6515		2616				0	0	600389	6	0	22	59	0	0	0	0	0	14	101	0	0	0	0	0	1	3	1	0	25	0	0	7	0	0	6	0	2	0	2	3	10	5	0	0	0	4
2020	2058	0	2444		10				1	0	587789	1	0	70	16	12	0	0	0	0	1	100	50	0	0	50	0	0	0	0	0	0	0	0	0	0	0	0	0	0	0	0	0	0	0	0	0	0	0
2021	2059	0	2445		70				1	1	579389	11	0	70	16	0	0	0	0	0	3	100	155000	0	65000	90000	2	0	1	1	1	0	0	0	0	0	0	0	0	0	0	0	0	0	0	0	0	0	0
2022	2060	0	3746		102				0	0	577289	2	0	55	40	0	0	0	0	0	3	100	0	0	0	0	0	0	2	1	0	1	0	0	2	0	0	0	0	0	0	1	0	1	0	0	0	0	0
2023	2061	0	2459		157				1	0	612991	0	0	59	6	0	0	9	0	14	12	100	300	50	100	150	0	0	0	1	0	0	0	0	0	0	0	0	0	27	0	0	1	0	0	0	0	0	0
2024	2062	0	2460		167				1	0	608791	2	0	72	8	0	0	0	0	0	17	99	1220	0	1220	0	0	0	0	1	1	0	0	0	0	0	0	0	0	6	0	0	0	0	0	0	0	0	0
2025	2063	0	2461		61				1	0	607391	7	0	51	42	0	0	0	0	0	0	100	500	0	0	500	0	0	0	0	0	0	0	0	0	0	0	0	0	0	0	0	0	0	0	0	1	0	0
2026	2064	0	2478		23				1	1	629793	0	0	94	4	0	0	0	0	0	2	100	12000	0	6000	6000	0	0	1	0	0	0	0	0	0	0	0	0	0	0	0	0	0	0	0	0	0	0	0
2027	2065	0	2479		118				1	1	619993	0	0	75	8	15	0	0	0	0	1	99	15000	0	5000	10000	0	0	0	1	1	1	0	0	0	0	0	0	6	0	0	0	0	0	1	1	0	1	1
2028	2066	0	2480		12				1	0	610193	4	2	89	5	0	0	0	0	0	0	100	950	200	0	750	0	0	0	0	0	0	0	0	0	0	0	0	0	0	0	0	0	0	0	0	0	0	0
2029	2067	0	2481		10				1	0	608793	6	0	60	4	0	0	0	0	0	31	101	400	0	0	400	0	0	0	0	1	0	0	0	0	0	0	0	0	0	0	0	0	0	0	0	0	0	0
2030	2068	0	2482		1				1	0	593393	1	0	100	0	0	0	0	0	0	0	101	200	0	0	200	0	0	0	0	0	0	0	0	0	0	0	0	0	0	0	0	0	0	0	0	0	0	0
2031	2069	0	2483		0				1	0	583593	1	0	90	6	4	0	0	0	0	0	101	200	0	100	100	0	0	0	0	0	0	0	0	0	0	0	0	0	0	0	0	0	0	0	0	0	0	0
2032	2070	0	2484		35				1	1	576593	0	0	42	49	0	0	0	0	0	9	100	20800	0	20000	800	0	0	0	0	0	0	0	0	0	0	0	0	0	5	0	0	0	0	0	0	0	0	0
2033	2071	0	4116		67				0	0	610194	11	0	73	9	0	0	0	0	0	7	100	0	0	0	0	0	0	0	0	0	0	0	1	0	0	0	0	0	2	0	0	0	0	0	0	0	0	0
2035	2073	0	6257		1				0	0	620695	4	4	66	26	0	0	0	0	0	0	100	0	0	0	0	0	0	0	0	0	0	0	0	0	0	0	0	0	0	0	0	0	0	0	0	0	0	0
2036	2074	0	2502		27				1	1	619995	3	0	88	3	0	0	0	0	0	5	99	5000	200	300	4500	0	0	0	0	0	0	0	0	0	0	0	0	0	0	0	0	0	0	0	0	0	0	0
2037	2075	0	2503		0				1	1	577995	5	0	93	1	1	0	0	0	0	0	100	6000	0	1000	5000	0	0	0	0	0	0	0	0	0	0	0	0	0	0	0	0	0	0	0	0	0	0	0
2038	2076	0	2504		739				1	0	566795	30	0	23	45	2	0	0	0	0	0	100	2000	0	200	1800	6	2	5	0	3	0	0	0	1	0	0	0	2	1	0	1	0	0	0	0	0	0	0
2040	2078	0	5785		23				0	0	573796	7	0	36	56	0	0	0	0	0	1	100	0	0	0	0	0	1	1	0	0	0	0	0	0	0	0	0	0	0	0	0	0	0	0	0	0	0	0
2041	2079	0	2522		1				1	1	629797	0	0	98	1	0	0	0	0	0	1	100	6500	500	2500	3500	0	0	0	0	0	0	0	0	0	0	0	0	0	0	0	0	0	0	0	0	0	0	0
2043	2081	0	2523		65				1	0	622797	40	5	21	32	0	0	0	0	0	1	99	2000	0	1000	1000	0	0	0	0	0	0	0	0	0	0	0	0	0	2	0	0	0	0	0	0	0	0	0
2044	2082	0	2524		2				1	0	598997	14	1	66	19	0	0	0	0	0	0	100	2400	0	500	1900	0	0	0	0	0	0	0	0	0	0	0	0	0	0	0	0	0	0	0	0	0	0	0
2045	2083	0	4639		87				0	0	593397	1	0	49	38	0	0	0	0	0	12	100	0	0	0	0	0	0	0	1	0	1	0	0	1	0	0	0	0	0	0	0	0	0	0	0	0	0	0
2046	2084	0	2525		0				1	0	573797	32	0	20	47	0	0	0	0	0	1	100	2000	0	2000	0	0	0	0	0	0	0	0	0	0	0	0	0	0	0	0	0	0	0	0	0	0	0	0
2047	2085	0	2526		736				1	1	566797	37	0	2	53	2	0	0	2	0	4	100	4000	0	0	4000	17	0	6	0	1	1	0	0	0	1	0	0	0	0	0	0	0	0	0	0	0	0	0
2048	2086	0	5851		0				0	0	573798	5	0	65	30	0	0	0	0	0	0	100	0	0	0	0	0	0	0	0	0	0	0	0	0	0	0	0	0	0	0	0	0	0	0	0	0	0	0
2049	2087	0	4808		2				0	0	567498	10	0	61	27	0	0	0	0	0	2	100	0	0	0	0	0	0	0	0	0	0	0	0	0	0	0	0	0	0	0	0	0	0	0	0	0	0	0
2050	2088	0	2547		167				1	0	618599	6	0	64	26	0	0	0	0	0	4	100	325	75	0	250	0	0	0	0	0	0	0	0	0	0	3	0	0	29	0	0	0	0	0	0	0	0	0
2051	2089	0	2548		54				1	0	617199	1	0	60	32	0	0	0	0	0	7	100	600	0	600	0	0	0	0	0	0	0	0	0	0	0	0	0	0	0	0	0	0	0	0	0	0	0	0
2052	2090	0	2549		1				1	0	607399	0	0	100	0	0	0	0	0	0	0	100	240	0	100	140	0	0	0	0	0	0	0	0	0	0	0	0	0	0	0	0	0	0	0	0	0	0	0
2053	2091	0	2550		0				1	0	604599	0	0	95	5	0	0	0	0	0	0	100	700	0	500	200	0	0	0	0	0	0	0	0	0	0	0	0	0	0	0	0	0	0	0	0	0	0	0
2054	2092	0	6556		10				0	0	600399	0	0	32	55	0	0	0	0	0	13	100	0	0	0	0	0	0	0	0	0	0	0	0	0	0	0	0	0	1	0	0	0	0	0	0	0	0	0
2055	2093	0	2551		0				1	0	586399	2	0	82	16	0	0	0	0	0	0	100	1500	0	0	1500	0	0	0	0	0	0	0	0	0	0	0	0	0	0	0	0	0	0	0	0	0	0	0
2056	2094	0	2552		30				1	1	576599	38	1	14	46	0	0	0	0	0	1	100	27600	0	5600	22000	0	0	0	0	0	0	0	0	0	0	0	0	0	0	0	0	0	0	0	0	0	0	0
2057	2095	0	2553		146				1	0	575199	2	4	43	49	0	0	0	1	0	2	101	250	0	0	250	0	0	0	1	0	0	0	0	0	0	0	0	0	0	0	0	0	1	0	0	0	0	0
2058	2096	0	4295		33				0	0	566099	12	6	69	14	0	0	0	0	0	0	101	0	0	0	0	0	0	0	0	0	0	0	0	0	0	0	0	0	0	0	0	0	0	0	0	0	0	0
2059	2097	0	2554		90				1	0	563999	7	0	3	89	0	0	0	0	0	1	100	100	0	0	100	0	0	0	0	0	0	0	0	0	0	0	0	0	0	0	0	0	0	0	0	0	0	0
2060	2098	0	2555		80				1	0	561199	1	0	0	96	0	0	0	1	0	3	101	300	0	0	300	0	0	0	0	0	0	0	0	0	0	0	0	0	0	0	0	0	0	0	0	0	0	0
2061	2099	0	4561		1				0	0	601800	12	1	73	14	0	0	0	0	0	1	101	0	0	0	0	0	0	0	0	0	0	0	0	0	0	0	0	0	0	0	0	0	0	0	0	0	0	0
2062	2100	0	4866		502				0	0	679916	7	0	9	40	0	6	0	0	3	1	66	0	0	0	0	0	0	1	5	0	2	4	0	0	0	0	0	0	4	0	0	2	0	0	0	0	0	2
2063	2101	0	99		404				1	0	672927	0	0	10	87	3	0	0	0	0	0	100	200	200	0	0	0	0	0	0	0	0	0	0	0	0	0	0	0	0	0	0	0	0	0	0	0	0	0
2064	2102	0	5830		651				0	0	640730	0	0	35	51	9	0	0	0	3	1	99	0	0	0	0	8	1	10	7	1	2	1	1	0	0	0	0	0	0	0	0	0	0	1	0	1	0	1
2065	2103	0	115		0				1	1	674333	6	0	24	68	0	0	0	0	0	1	99	12000	0	0	12000	0	0	0	0	0	0	0	0	0	0	0	0	0	0	0	0	0	0	0	0	0	0	0
2066	2104	0	116		109				1	0	651933	0	0	0	12	0	0	0	0	6	0	18	2700	1200	0	1500	0	0	0	0	0	0	0	0	0	0	0	0	0	0	0	0	0	0	0	0	0	0	0
2067	2105	0	124		0				1	0	674337	0	0	1	99	0	0	0	0	0	0	100	200	0	0	200	0	0	0	0	0	0	0	0	0	0	0	0	0	0	0	0	0	0	0	0	0	0	0
2068	2106	0	125		44				1	1	653337	0	0	0	78	2	0	0	0	13	0	93	8675	0	475	8200	0	0	0	0	0	0	1	0	0	0	0	0	0	0	0	0	0	0	0	0	0	0	0
2069	2107	0	131		37				1	0	651939	27	0	20	50	0	0	0	0	0	3	100	2000	0	0	2000	0	0	0	1	0	0	0	0	1	0	6	0	0	6	0	0	0	0	0	0	0	0	0
2070	2108	0	132		1				1	1	644939	0	0	0	98	2	0	0	0	0	0	100	5000	0	5000	0	0	0	0	0	0	0	0	0	0	0	0	0	0	0	0	0	0	0	0	0	0	0	0
2071	2109	0	143		26				1	0	660345	0	0	0	62	33	0	0	0	0	5	100	250	0	0	250	0	0	0	0	0	0	1	0	0	0	0	0	0	0	0	0	0	0	1	0	0	0	0
2072	2110	0	157		240				1	0	639349	12	0	0	71	0	6	0	0	0	11	100	2350	350	1000	1000	0	0	3	1	1	2	0	0	0	0	0	0	0	1	0	0	0	0	0	0	0	0	0
2073	2111	0	3819		4969				0	0	647056	16	0	35	49	0	0	0	0	0	1	101	0	0	0	0	0	0	16	19	2	22	0	0	3	0	0	41	0	23	0	0	5	3	17	0	0	0	0
2074	2113	0	6015		9				0	0	696762	15	11	12	59	2	0	0	0	0	0	99	0	0	0	0	0	0	0	0	0	0	0	0	0	0	0	0	0	0	0	0	0	0	0	0	0	0	0
2075	2114	0	6716		293				0	0	673663	19	4	19	43	3	0	0	2	5	5	100	0	0	0	0	0	0	0	0	0	0	0	0	1	0	0	3	0	0	0	0	0	0	0	0	0	0	0
2076	2115	0	256		272				1	0	699575	18	0	8	50	0	0	0	0	0	24	100	4	4	0	0	0	0	1	0	0	1	0	0	2	0	0	0	0	2	0	0	0	0	1	0	0	0	0
2077	2116	0	263		1139				1	0	649177	19	0	0	74	1	0	0	0	0	5	99	150	0	0	150	1	0	0	8	0	8	1	0	0	0	0	0	0	0	0	0	0	0	4	0	0	0	1
2078	2117	0	272		53				1	1	650579	40	0	0	38	0	0	0	10	12	0	100	3500	0	0	3500	0	0	1	0	1	0	0	0	0	0	0	0	0	0	0	0	0	0	0	0	0	0	0
2079	2118	0	282		631				1	0	649181	30	0	0	64	0	0	0	0	0	6	100	350	0	0	350	4	0	2	4	5	1	1	0	1	0	3	0	0	10	0	0	0	0	0	0	0	0	0
2080	2119	0	283		137				1	0	643581	34	0	9	57	0	0	0	0	0	0	100	1000	0	0	1000	0	0	0	0	0	0	0	0	0	0	0	1	0	0	0	0	0	0	0	0	0	0	0
2081	2120	0	292		11				1	0	647783	8	0	1	89	3	0	0	0	0	0	101	1000	1000	0	0	0	0	0	0	0	0	0	0	0	0	0	0	0	0	0	0	0	0	0	0	0	0	0
2082	2121	0	318		46				1	0	696789	3	16	0	17	64	0	0	0	0	0	100	2000	0	0	2000	0	0	0	0	0	0	1	0	0	0	0	0	0	0	0	0	0	0	0	0	0	0	0
2083	2122	0	319		0				1	0	665989	0	2	0	0	98	0	0	0	0	0	100	1400	0	200	1200	0	0	0	0	0	0	0	0	0	0	0	0	0	0	0	0	0	0	0	0	0	0	0
2084	2123	0	344		3311				1	0	674393	12	1	5	51	1	0	0	1	0	29	100	2500	0	0	2500	45	0	18	25	3	5	1	0	2	0	0	0	0	1	0	1	2	10	3	2	0	0	2
2085	2124	0	358		15				1	1	668795	0	0	0	39	60	1	0	0	0	1	101	9500	0	0	9500	0	0	0	0	0	0	0	0	0	0	0	0	0	0	0	0	0	0	0	0	0	0	0
2086	2125	0	381		305				1	0	670199	4	0	0	2	94	0	0	0	0	0	100	500	500	0	0	0	0	4	2	5	3	2	0	0	0	0	0	0	0	0	0	0	2	0	0	0	0	0
2087	2126	0	404		137				1	1	689803	23	10	0	54	14	0	0	0	0	0	101	15000	0	0	15000	0	0	1	0	0	2	0	0	2	0	0	0	0	0	0	0	1	0	0	0	0	0	0
2088	2127	0	405		281				1	1	687003	19	13	0	38	30	0	0	0	0	0	100	11000	0	0	11000	0	0	0	2	0	0	1	0	0	0	0	1	0	0	0	0	0	0	0	0	0	0	0
2089	2128	0	406		1				1	1	682803	4	84	0	8	3	1	0	0	0	0	100	20000	0	0	20000	0	0	0	0	0	0	0	0	0	0	0	0	0	0	0	0	0	0	0	0	0	0	0
2090	2129	0	407		10				1	1	654803	20	1	4	75	0	0	0	0	0	0	100	6600	0	0	6600	0	0	0	0	0	0	0	0	0	0	0	0	0	0	0	0	0	0	0	0	0	0	0
2091	2130	0	3885		7				0	0	654804	13	0	26	62	0	0	0	0	0	0	101	0	0	0	0	0	0	0	0	0	0	0	0	0	0	0	0	0	0	0	0	0	0	0	0	0	0	0
2092	2131	0	418		88				1	0	673005	9	3	0	87	0	0	0	0	0	1	100	200	0	0	200	0	0	0	0	0	0	0	0	1	0	0	0	0	2	0	1	0	0	0	0	0	0	0
2093	2132	0	419		0				1	1	670205	1	0	0	99	0	0	0	0	0	0	100	3200	200	0	3000	0	0	0	0	0	0	0	0	0	0	0	0	0	0	0	0	0	0	0	0	0	0	0
2094	2133	0	420		735				1	0	645005	13	0	52	32	2	0	0	0	0	1	100	1650	150	0	1500	9	1	12	4	5	2	0	0	14	0	0	0	0	0	0	9	0	1	0	0	0	0	1
2095	2134	0	421		5				1	0	643605	0	0	11	87	1	0	0	0	0	1	100	500	0	0	500	0	0	0	0	2	0	0	0	0	0	0	0	0	0	0	0	0	0	0	0	0	0	0
2096	2135	0	439		36				1	1	668807	13	0	14	72	0	0	0	0	0	1	100	5300	100	200	5000	0	0	0	0	0	0	0	0	0	0	0	0	0	0	0	0	0	0	0	0	0	0	0
2097	2136	0	440		2				1	0	652007	0	0	12	85	0	0	0	0	0	3	100	800	0	0	800	0	0	0	0	0	0	0	0	0	0	0	0	0	0	0	0	0	0	0	0	0	0	0
2098	2137	0	6435		2				0	0	646407	21	5	11	60	2	0	0	0	0	1	100	0	0	0	0	0	0	0	0	1	0	0	0	0	0	0	0	0	0	0	0	0	0	0	0	0	0	0
2099	2138	0	456		0				1	1	684209	4	51	0	11	34	0	0	0	0	0	100	56000	0	6000	50000	0	0	0	0	0	0	0	0	0	0	0	0	0	0	0	0	0	0	0	0	0	0	0
2100	2139	0	457		2401				1	0	656209	7	0	8	73	2	0	0	0	0	10	100	2000	0	0	2000	0	0	0	1	0	21	0	0	0	0	0	0	0	10	0	0	3	6	10	0	0	0	4
2103	2142	0	4020		5				0	0	647810	1	4	53	41	0	0	0	0	0	1	100	0	0	0	0	0	0	0	0	0	0	0	0	0	0	0	0	0	0	0	0	0	0	0	0	0	0	0
2104	2143	0	4120		2				0	0	647110	1	0	63	36	0	0	0	0	0	1	101	0	0	0	0	0	0	0	0	0	0	0	0	0	0	0	0	0	0	0	0	0	0	0	0	0	0	0
2105	2144	0	476		7851				1	1	691211	11	0	0	84	0	0	0	0	0	5	100	3900	0	0	3900	40	0	56	55	25	35	23	0	112	1	0	0	0	1	0	37	1	9	7	0	0	0	1
2106	2145	0	477		1				1	0	652011	6	0	7	87	0	0	0	0	0	1	101	1150	450	0	700	0	0	0	0	0	0	0	0	0	0	0	0	0	1	0	0	0	0	0	0	0	0	0
2107	2146	0	478		29				1	0	646411	9	3	18	70	0	0	0	0	0	1	101	1800	0	0	1800	0	0	0	0	0	0	0	0	0	0	0	0	0	0	0	0	0	0	0	0	0	0	0
2108	2147	0	479		1				1	1	643611	1	0	19	81	0	0	0	0	0	0	101	7000	0	0	7000	0	0	0	0	0	0	0	0	0	0	0	0	0	0	0	0	0	0	0	0	0	0	0
2109	2148	0	512		3				1	0	689815	30	1	0	42	23	4	0	0	0	0	100	1500	0	0	1500	0	0	0	0	0	0	0	0	0	0	0	0	0	0	0	0	0	0	0	0	0	0	0
2110	2149	0	4533		0				0	0	645715	21	0	31	49	0	0	0	0	0	0	101	0	0	0	0	0	0	0	0	0	0	0	0	0	0	0	0	0	0	0	0	0	0	0	0	0	0	0
2111	2150	0	528		91				1	1	687017	6	0	12	80	1	0	0	0	0	0	99	50000	0	0	50000	0	0	0	0	0	0	0	0	0	0	0	0	0	3	0	0	0	0	0	0	0	0	0
2112	2151	0	529		1				1	0	670217	16	40	4	33	5	0	0	0	0	1	99	600	0	0	600	0	0	0	0	0	0	0	0	0	0	0	0	0	0	0	0	0	0	0	0	0	0	0
2113	2152	0	547		1				1	1	696819	16	6	0	28	35	14	0	0	0	0	99	12000	0	0	12000	0	0	0	0	0	0	0	0	0	0	0	0	0	0	0	0	0	0	0	0	0	0	0
2114	2153	0	548		116				1	0	685619	0	0	14	75	1	0	0	0	0	9	99	450	0	0	450	0	0	0	0	0	0	0	0	0	0	21	0	0	30	0	0	0	0	0	0	0	0	0
2115	2154	0	549		85				1	1	682819	24	4	15	55	0	0	0	0	0	3	101	4000	0	0	4000	0	0	0	0	0	0	0	0	0	0	0	0	0	0	0	0	0	0	0	0	0	0	0
2116	2155	0	557		213				1	1	696821	20	1	5	75	0	0	0	0	0	0	101	26500	0	0	26500	0	0	0	0	0	1	0	0	1	0	0	0	0	0	0	1	0	1	0	0	0	0	0
2117	2156	0	558		56				1	0	673021	20	0	0	37	38	0	0	0	0	6	101	400	0	0	400	0	0	1	0	0	0	0	0	0	0	0	0	0	1	0	0	0	0	0	0	0	0	0
2118	2157	0	559		102				1	1	663221	7	1	0	73	7	11	0	0	0	1	100	10000	0	0	10000	0	0	2	1	0	0	0	0	0	0	0	0	0	0	0	0	0	0	0	0	0	0	0
2119	2158	0	5302		7				0	0	647121	15	0	26	58	0	0	0	0	0	1	100	0	0	0	0	0	0	0	0	0	0	0	0	0	0	0	0	0	0	0	0	0	0	0	0	0	0	0
2120	2159	0	567		23				1	1	685623	7	0	7	68	0	0	0	0	0	18	100	11000	1000	0	10000	0	0	0	0	0	0	0	0	2	0	0	0	0	0	0	2	0	0	0	0	0	0	0
2121	2160	0	584		10				1	1	695425	3	1	20	66	0	0	0	0	0	10	100	12800	300	0	12500	0	0	0	0	0	0	0	0	2	0	0	0	0	1	0	0	0	0	0	0	0	0	0
2122	2161	0	585		268				1	0	664625	0	0	0	0	0	100	0	0	0	0	100	500	0	0	500	1	1	0	3	1	0	3	0	0	0	0	0	0	1	0	0	0	0	0	0	0	0	0
2123	2162	0	4640		872				0	0	641525	3	0	33	63	0	0	0	0	0	1	100	0	0	0	0	7	0	5	7	0	6	0	0	7	0	0	0	0	0	0	4	0	0	0	0	0	0	0
2124	2163	0	3633		41				0	0	657626	7	0	37	55	0	0	0	0	0	0	99	0	0	0	0	0	0	0	0	1	0	0	0	0	0	0	0	0	0	0	0	0	0	0	0	0	0	0
2126	2165	0	598		951				1	1	681427	9	0	0	83	0	0	0	0	0	9	101	23000	0	8000	15000	5	1	7	4	5	7	4	0	2	0	0	0	0	9	0	0	2	1	0	0	0	0	1
2127	2166	0	599		3986				1	1	673027	17	7	0	74	0	0	0	2	0	1	101	8500	0	1000	7500	21	7	45	25	20	7	4	0	27	0	0	0	0	2	0	11	0	5	0	0	0	0	10
2128	2167	0	600		1028				1	1	668827	0	0	0	99	0	0	0	0	0	1	100	25000	0	25000	0	0	1	14	3	6	3	1	0	33	0	0	2	0	0	0	12	2	3	0	1	0	0	0
2129	2168	0	601		56				1	0	650627	8	0	21	66	0	0	0	1	0	4	100	250	0	50	200	0	3	1	0	0	0	0	0	0	0	0	0	0	0	0	0	0	0	0	0	0	0	0
2130	2169	0	611		1				1	0	694029	0	0	22	42	36	0	0	0	0	0	100	120	0	0	120	0	0	0	0	0	0	0	0	0	0	0	0	0	0	0	0	0	0	0	0	0	0	0
2131	2170	0	5542		9				0	0	691929	18	2	23	54	0	1	0	0	0	2	100	0	0	0	0	0	0	0	0	0	0	0	0	0	0	0	0	0	0	0	0	0	0	0	0	0	0	0
2132	2171	0	612		222				1	1	691229	29	10	5	50	6	1	0	0	0	0	101	10000	0	0	10000	0	0	0	0	0	4	0	0	0	0	0	0	0	1	0	0	0	1	0	0	0	0	0
2134	2173	0	6429		50				0	0	640829	16	0	31	37	3	0	0	0	0	13	100	0	0	0	0	0	0	0	0	0	0	0	0	0	0	0	0	0	0	0	0	0	0	0	0	0	0	0
2135	2174	0	3420		32				0	0	640129	0	0	51	42	0	0	0	0	0	7	100	0	0	0	0	0	0	1	0	0	0	0	0	0	0	0	0	0	0	0	0	0	0	0	0	0	0	0
2136	2175	0	5693		433				0	0	675131	8	0	25	60	0	0	0	0	0	7	100	0	0	0	0	3	0	0	2	1	0	0	0	0	0	1	0	1	6	0	0	0	0	0	0	0	0	0
2137	2176	0	622		56				1	0	671631	47	1	0	47	0	0	0	2	0	3	100	300	0	0	300	0	0	0	0	0	0	0	0	0	0	0	0	0	0	0	0	0	0	0	0	0	0	0
2138	2177	0	5291		902				0	0	647131	20	0	29	40	0	0	0	0	0	12	101	0	0	0	0	0	0	2	1	0	1	0	0	11	0	14	0	0	91	1	3	0	0	0	0	0	0	0
2139	2178	0	5320		60				0	0	645031	17	0	33	39	0	0	0	0	0	11	100	0	0	0	0	0	0	0	0	2	0	0	0	0	0	0	0	0	0	0	0	0	0	0	0	0	0	0
2140	2179	0	4213		1453				0	0	642231	1	0	59	30	4	0	0	0	0	7	101	0	0	0	0	6	7	8	3	18	6	1	0	0	0	0	0	0	1	0	0	1	1	0	0	0	4	2
2141	2180	0	6005		91				0	0	696832	1	0	53	38	0	0	0	0	0	8	100	0	0	0	0	0	0	0	0	0	0	0	0	0	0	0	2	0	2	0	0	0	0	0	0	0	0	0
2142	2181	0	5188		43				0	0	687032	2	0	35	62	0	0	0	1	0	1	101	0	0	0	0	0	0	0	0	0	0	0	0	0	0	0	0	1	7	0	0	0	0	0	0	0	0	0
2143	2182	0	6566		38				0	0	684232	0	0	68	32	0	0	0	0	0	0	100	0	0	0	0	0	0	0	0	0	0	0	0	0	0	0	0	0	17	0	0	0	0	0	0	0	0	0
2144	2183	0	3493		94				0	0	667432	18	0	23	47	0	0	0	0	0	12	100	0	0	0	0	0	0	1	0	2	0	0	0	0	0	1	0	0	1	0	0	0	0	0	0	0	0	0
2145	2184	0	4816		365				0	0	664632	5	0	53	27	0	0	0	0	0	15	100	0	0	0	0	0	0	0	0	1	0	0	0	0	0	0	0	0	22	0	0	0	0	0	0	0	0	0
2146	2185	0	4322		219				0	0	661832	20	0	13	61	0	0	0	0	0	6	100	0	0	0	0	3	0	0	1	0	0	0	0	0	1	0	0	0	1	0	0	0	0	1	0	0	0	0
2148	2187	0	628		169				1	1	681433	9	0	35	56	0	0	0	0	0	1	101	4300	500	1900	1900	1	0	2	1	0	1	0	0	0	0	2	0	0	7	0	0	0	0	0	0	0	1	0
2149	2188	0	6213		535				0	0	672333	19	0	14	63	0	0	0	3	0	1	100	0	0	0	0	0	0	0	0	0	0	0	0	0	0	0	0	0	0	0	0	0	0	0	0	0	0	0
2150	2189	0	629		47				1	0	668833	0	0	20	76	0	0	0	0	0	4	100	500	0	0	500	1	0	1	0	0	1	0	0	0	0	0	0	0	0	0	0	0	0	0	0	0	0	0
2151	2190	0	630		289				1	1	654833	22	1	12	61	1	0	0	1	0	2	100	5000	0	0	5000	0	0	0	0	0	0	0	0	0	0	0	53	0	0	0	0	0	0	0	0	0	0	0
2152	2191	0	3721		1011				0	0	647833	14	0	39	35	6	0	0	0	0	6	100	0	0	0	0	0	0	0	0	0	0	0	0	1	1	0	0	0	0	0	1	0	2	3	0	0	0	0
2153	2192	0	6092		13				0	0	659734	4	0	31	59	2	0	0	0	0	4	100	0	0	0	0	0	0	0	0	0	0	0	0	0	0	0	0	0	0	0	0	0	0	0	0	0	0	0
2155	2194	0	6387		17				0	0	646434	4	0	33	54	5	0	0	2	0	1	99	0	0	0	0	0	0	0	0	0	0	0	0	0	0	0	0	0	0	0	0	0	0	0	0	0	0	0
2156	2195	0	643		162				1	0	695435	0	0	37	62	0	0	0	0	0	1	100	490	70	0	420	0	0	0	0	0	0	0	0	0	0	0	1	0	0	0	0	0	0	0	0	0	0	0
2157	2196	0	4229		303				0	0	691935	2	0	28	63	0	0	0	2	0	4	99	0	0	0	0	0	0	0	0	0	0	0	0	3	0	0	0	0	1	0	1	0	0	0	0	0	0	0
2158	2197	0	5434		31				0	0	684235	4	5	45	45	0	0	0	0	0	0	99	0	0	0	0	0	0	0	0	0	0	0	0	0	0	0	0	0	0	0	0	0	0	0	0	0	0	0
2159	2198	0	3692		121				0	0	683535	7	0	73	19	0	0	0	0	0	1	100	0	0	0	0	3	1	5	0	1	0	0	0	0	0	3	0	0	6	0	0	0	0	0	0	0	1	0
2160	2199	0	4219		193				0	0	682835	2	0	65	30	0	0	0	0	0	2	99	0	0	0	0	0	0	3	0	0	0	0	0	1	0	3	0	1	8	0	1	0	0	0	0	0	0	0
2161	2200	0	644		167				1	0	671635	14	0	3	76	1	0	0	2	0	5	101	1200	0	0	1200	0	0	0	0	0	0	0	0	0	0	0	0	0	0	0	0	0	0	0	0	0	0	0
2162	2201	0	3720		219				0	0	649235	15	0	14	61	11	0	0	0	0	0	101	0	0	0	0	0	0	1	0	0	0	0	0	0	0	0	0	0	0	0	0	0	0	0	0	0	0	0
2163	2202	0	4510		2				0	0	694036	7	0	58	35	0	0	0	0	0	0	100	0	0	0	0	0	0	0	0	0	0	0	0	0	0	0	0	0	0	0	0	0	0	0	0	0	0	0
2164	2203	0	6409		11				0	0	666036	8	0	28	53	1	0	0	0	0	10	100	0	0	0	0	0	0	0	0	0	0	0	0	0	0	0	0	0	1	0	0	0	0	0	0	0	0	0
2165	2204	0	4623		20				0	0	658336	0	0	70	31	0	0	0	0	0	0	101	0	0	0	0	0	0	0	0	0	0	0	0	0	0	0	0	0	0	0	0	0	0	0	0	0	0	0
2166	2205	0	664		175				1	0	684237	1	0	91	6	0	0	0	0	0	2	100	1300	0	0	1300	0	0	0	0	2	0	0	0	0	0	0	0	0	0	0	0	0	0	0	0	0	0	0
2168	2207	0	5520		1406				0	0	694738	2	0	32	63	0	0	0	0	0	4	101	0	0	0	0	0	0	0	0	0	6	0	0	0	0	0	0	0	1	0	0	3	4	2	0	0	0	2
2169	2209	0	4835		200				0	0	680738	2	1	47	44	0	0	0	0	0	6	100	0	0	0	0	0	0	0	0	1	0	0	0	0	0	0	0	0	0	0	0	0	0	0	0	0	0	0
2170	2210	0	5297		26				0	0	676538	7	2	47	42	0	0	0	2	0	1	101	0	0	0	0	0	0	0	0	0	0	0	0	0	0	0	0	0	0	0	0	0	0	0	0	0	0	0
2172	2212	0	6099		650				0	0	685639	0	5	44	46	0	0	0	0	0	4	99	0	0	0	0	0	0	0	5	0	10	1	0	4	0	0	1	0	0	0	2	3	1	3	0	0	0	0
2173	2213	0	5485		98				0	0	680739	2	0	58	40	0	0	0	0	0	0	100	0	0	0	0	0	0	0	0	0	0	0	0	0	0	0	0	0	0	0	0	0	0	0	0	0	0	0
2174	2214	0	5372		227				0	0	673739	6	0	30	61	0	0	0	0	0	3	100	0	0	0	0	0	0	0	0	0	0	1	0	0	0	0	0	0	0	0	0	0	0	0	0	0	0	0
2175	2215	0	679		72				1	0	666039	8	0	15	64	7	0	0	0	0	6	100	300	0	0	300	0	0	0	0	0	0	0	0	0	0	0	0	0	0	0	0	0	0	0	0	0	0	0
2176	2216	0	4192		965				0	0	657639	2	0	38	50	1	0	0	0	0	9	100	0	0	0	0	0	0	1	3	1	4	0	0	31	0	0	6	0	0	0	17	2	7	0	0	0	0	2
2177	2217	0	5987		8				0	0	691940	8	0	71	19	0	0	0	0	0	2	100	0	0	0	0	0	0	0	0	0	0	0	0	0	0	0	0	0	0	0	0	0	0	0	0	0	0	0
2178	2218	0	4818		292				0	0	691240	3	0	69	25	0	0	0	0	0	3	100	0	0	0	0	0	0	0	1	0	1	0	0	0	0	0	3	0	0	0	0	0	0	0	0	0	0	0
2180	2220	0	5690		21				0	0	677940	0	0	41	58	0	0	0	0	0	1	100	0	0	0	0	0	0	0	0	0	0	0	0	1	0	0	0	0	0	0	0	0	0	0	0	0	0	0
2181	2221	0	3391		332				0	0	661140	0	0	42	56	0	0	0	2	0	0	100	0	0	0	0	1	0	0	2	1	1	0	0	0	0	0	0	0	1	0	0	0	1	0	0	1	2	1
2182	2222	0	690		12				1	0	677241	1	0	64	33	0	0	0	0	0	2	100	600	0	0	600	0	0	0	0	0	0	0	0	0	0	0	0	0	0	0	0	0	0	0	0	0	0	0
2183	2223	0	4152		8				0	0	648541	0	0	47	38	1	0	0	0	0	15	101	0	0	0	0	0	0	0	0	2	0	0	0	0	0	0	0	0	0	0	0	0	0	0	0	0	0	0
2184	2224	0	4493		28				0	0	694742	1	0	65	29	0	0	0	3	0	2	100	0	0	0	0	0	0	0	1	0	0	0	0	0	0	0	0	0	0	0	0	0	0	0	0	0	0	0
2185	2225	0	5684		5				0	0	674442	0	0	61	39	0	0	0	0	0	0	100	0	0	0	0	0	0	0	0	0	0	0	0	0	0	1	0	0	1	0	0	0	0	0	0	0	0	0
2186	2226	0	706		368				1	0	695443	9	0	20	66	0	0	0	0	0	5	100	500	0	0	500	0	0	0	3	0	1	0	0	1	0	0	0	0	1	0	1	1	0	2	0	0	0	1
2187	2227	0	707		4				1	0	692643	4	0	23	71	0	0	0	0	0	3	101	150	0	0	150	0	0	0	0	0	0	0	0	0	0	0	0	0	1	0	0	0	0	0	0	0	0	0
2188	2228	0	708		262				1	0	689843	5	0	68	22	0	0	0	5	0	1	101	2950	0	0	2950	0	0	0	0	0	0	0	3	18	0	0	0	0	4	1	3	0	0	0	0	0	0	0
2189	2229	0	709		3412				1	0	681443	1	0	41	58	0	0	0	0	0	1	101	1400	200	0	1200	0	0	5	20	0	35	0	0	0	0	0	0	0	2	0	0	2	5	10	0	0	0	7
2190	2230	0	710		20				1	0	671643	10	0	12	78	0	0	0	0	0	0	100	800	0	0	800	0	0	0	0	0	0	0	0	0	0	0	0	0	0	0	0	0	0	0	0	0	0	0
2191	2231	0	711		582				1	0	659043	7	0	88	3	1	0	0	0	0	1	100	2500	0	0	2500	37	0	0	0	0	0	0	0	0	0	0	0	0	0	0	0	0	0	0	0	0	3	0
2192	2232	0	4255		99				0	0	691244	19	1	47	33	0	0	0	1	0	0	101	0	0	0	0	0	0	0	0	0	0	0	0	1	0	0	0	0	0	0	0	0	0	0	0	0	0	0
2195	2235	0	6542		8				0	0	696145	0	0	43	58	0	0	0	0	0	0	101	0	0	0	0	0	0	0	0	0	0	0	0	0	0	0	0	0	0	0	0	0	0	0	0	0	0	0
2196	2236	0	6068		105				0	0	692645	1	3	61	25	0	0	0	0	0	9	99	0	0	0	0	0	0	0	0	0	0	0	0	0	0	0	0	0	0	0	0	0	0	0	0	0	0	0
2197	2237	0	736		527				1	0	689845	1	0	63	26	0	0	0	0	0	10	100	1200	0	0	1200	0	0	0	0	0	0	0	0	0	0	1	0	4	13	0	0	0	0	0	0	0	0	0
2198	2238	0	3869		88				0	0	685645	9	0	35	57	0	0	0	0	0	0	101	0	0	0	0	0	0	0	0	0	0	0	0	0	0	0	0	8	0	0	0	0	0	0	0	0	0	0
2200	2240	0	737		12				1	0	678645	5	0	54	40	0	0	0	0	0	1	100	2000	0	0	2000	0	0	0	0	0	0	0	0	0	0	0	0	0	1	0	0	0	0	0	0	0	0	0
2201	2241	0	738		261				1	0	666045	0	0	5	92	3	0	0	0	0	0	100	700	0	0	700	0	0	0	0	0	0	0	0	0	0	0	44	0	0	0	0	0	0	0	0	0	0	0
2202	2242	0	5447		285				0	0	650645	3	0	21	52	8	0	0	3	0	14	101	0	0	0	0	0	0	0	0	0	3	0	0	1	0	0	0	0	1	0	0	0	1	0	0	0	0	0
2203	2243	0	739		12				1	1	633845	48	0	0	35	3	0	0	10	0	5	101	9000	0	1500	7500	0	0	0	0	0	0	0	0	0	0	0	0	0	0	0	0	0	0	0	0	0	0	0
2204	2244	0	6518		11				0	0	647846	1	0	28	55	8	0	0	0	0	8	100	0	0	0	0	0	0	0	0	0	0	0	0	0	0	0	0	0	0	0	0	0	0	0	0	0	0	0
2205	2245	0	761		245				1	1	689847	12	0	27	57	0	0	0	4	0	0	100	15250	0	5250	10000	0	0	0	0	0	0	0	0	0	0	0	0	0	0	0	0	0	0	0	0	0	0	0
2206	2246	0	5868		1				0	0	668147	0	0	45	53	0	0	0	0	0	2	100	0	0	0	0	0	0	0	0	0	0	0	0	0	0	0	0	0	0	0	0	0	0	0	0	0	0	0
2208	2248	0	6250		13				0	0	652048	2	0	19	56	10	0	0	0	0	13	100	0	0	0	0	0	0	0	0	0	0	0	0	0	0	0	0	0	2	0	0	0	0	0	0	0	0	0
2209	2249	0	779		308				1	0	699649	18	0	30	45	0	0	0	0	0	7	100	1000	0	0	1000	0	0	0	0	0	0	0	0	0	0	0	0	0	0	0	0	0	0	0	0	0	0	0
2210	2250	0	780		7				1	0	687049	10	0	34	55	0	0	0	0	0	1	100	100	0	0	100	0	0	0	0	0	0	0	0	0	0	0	0	0	0	0	0	0	0	0	0	0	0	0
2211	2251	0	781		8				1	0	677249	1	0	10	90	0	0	0	0	0	0	101	200	0	0	200	0	0	0	0	0	0	0	0	6	0	0	0	0	0	0	0	0	0	0	0	0	0	0
2213	2253	0	782		53				1	0	654849	4	0	54	35	5	0	0	0	0	2	100	250	150	0	100	0	0	0	0	0	0	0	0	0	0	0	0	0	1	0	0	0	0	0	0	0	0	0
2214	2254	0	4300		8				0	0	652749	0	0	45	51	0	0	0	0	0	4	100	0	0	0	0	0	0	0	0	0	0	0	0	1	0	0	0	0	0	0	0	0	0	0	0	0	0	0
2215	2255	0	783		215				1	0	645049	0	0	3	12	34	0	9	0	42	0	100	950	0	250	700	4	0	1	1	1	1	2	0	0	0	0	0	0	0	0	0	0	0	0	0	0	0	0
2216	2256	0	4501		261				0	0	686350	12	0	31	51	0	0	0	0	0	6	100	0	0	0	0	1	1	0	1	2	0	1	0	0	0	0	0	0	0	0	0	0	0	0	0	0	0	0
2217	2257	0	809		7				1	1	685651	1	4	9	84	0	0	0	0	0	2	100	5000	0	0	5000	0	0	0	0	0	0	0	0	1	0	0	0	0	0	0	0	0	0	0	0	0	0	0
2218	2258	0	810		623				1	0	674451	8	0	10	73	0	9	0	0	0	1	101	1200	0	0	1200	2	0	1	1	0	3	1	0	3	1	7	5	0	23	0	2	0	0	0	0	1	1	0
2219	2259	0	811		1				1	0	671651	3	0	12	80	0	0	0	1	0	4	100	2050	0	0	2050	0	0	0	0	0	0	0	0	0	0	0	0	0	0	0	0	0	0	0	0	0	0	0
2220	2260	0	812		313				1	1	631051	23	0	61	13	0	0	0	0	0	4	101	5175	150	1025	4000	0	0	0	0	0	0	0	0	1	0	0	0	0	0	0	1	0	0	0	0	0	0	0
2221	2261	0	5530		20				0	0	693352	0	0	61	37	0	0	0	0	0	2	100	0	0	0	0	0	0	0	0	0	0	0	0	2	0	1	0	0	1	0	1	0	0	0	0	0	0	0
2222	2262	0	4249		171				0	0	671652	4	0	42	53	0	0	0	0	0	0	99	0	0	0	0	0	0	0	0	0	0	0	0	3	0	3	0	0	15	0	0	0	0	0	0	0	0	0
2224	2264	0	836		185				1	0	699653	12	0	64	24	0	0	0	0	0	0	100	1500	0	0	1500	0	0	0	0	0	0	0	0	0	0	0	0	0	1	0	0	0	0	0	0	0	0	0
2225	2265	0	3572		461				0	0	695453	3	0	54	38	0	0	0	1	0	4	100	0	0	0	0	0	0	0	0	2	0	1	0	1	0	0	0	0	19	0	0	0	0	0	0	0	0	0
2226	2266	0	4379		601				0	0	689853	19	0	29	35	0	0	0	2	0	14	99	0	0	0	0	6	0	0	0	4	3	0	1	14	0	0	0	0	8	0	2	0	1	0	0	0	0	0
2228	2268	0	4910		54				0	0	686353	4	0	34	50	0	0	0	0	0	12	100	0	0	0	0	0	0	0	0	0	0	0	0	4	0	0	0	0	4	0	1	0	0	0	0	0	0	0
2229	2269	0	837		10				1	1	684253	8	0	23	68	0	0	0	0	0	0	99	17500	3500	5000	9000	0	0	0	0	0	0	0	0	1	0	0	0	0	0	0	1	0	0	0	0	0	0	0
2230	2270	0	4624		2588				0	0	677253	0	0	34	61	0	0	0	0	0	5	100	0	0	0	0	0	0	0	19	0	10	0	0	1	0	0	2	0	0	0	0	10	10	3	1	0	0	0
2231	2271	0	5467		1				0	0	664653	2	2	38	59	0	0	0	0	0	0	101	0	0	0	0	0	0	0	0	0	0	0	0	0	0	0	0	0	0	0	0	0	0	0	0	0	0	0
2232	2272	0	838		4				1	1	659053	13	2	1	84	0	0	0	0	0	0	100	5000	0	0	5000	0	0	0	0	0	0	0	0	0	0	0	0	0	0	0	0	0	0	0	0	0	0	0
[truncated: 4,569 more rows]
[truncated: 51 more columns]
