# Supplementary material for: Large‐scale correlations between gamebird release and management and animal biodiversity metrics in lowland Great Britain
Source: Ecol Evol. 2023 May 8;13(5):e10059. doi: 10.1002/ece3.10059 (PMC10166649; doi:10.1002/ece3.10059)
Supplement: Supplementary file 6 — Appendix S6 [file ECE3-13-e10059-s005.xlsx]

## Sheet: Spatial maps
For all maps (at bottom of the sheet), blue circles indicate higher records from Control sites while white circles indicate higher records from Release sites.
Area of circles indicates difference between Control and Release sites.
In maps, tetrads with <10 Control or Release tetrads are not plotted
Count of releases			releases				Average of Corvus.corone			releases			Average of Buteo.buteo			releases			Average of Pica.pica			releases			Average of Corvus.corax			releases			Average of Vulpes.vulpes			releases			Average of Rodentia			releases			Average of Reptilia			releases			Average of Carabidae
x_10km	y_10km		0	1			x_100km	y_100km	(RT-CT)/(RT+CT)	no release	releases		x_100km	y_100km	(RT-CT)/(RT+CT)	no release	releases		x_100km	y_100km	(RT-CT)/(RT+CT)	no release	releases		x_100km	y_100km	(RT-CT)/(RT+CT)	no release	releases		x_100km	y_100km	(RT-CT)/(RT+CT)	no release	releases		x_100km	y_100km	(RT-CT)/(RT+CT)	no release	releases		x_100km	y_100km	(RT-CT)/(RT+CT)	no release	releases		x_100km
1	1		1				1	1		0	#DIV/0!		1	1		0	#DIV/0!		1	1		0	#DIV/0!		1	1		0	#DIV/0!		1	1		0	#DIV/0!		1	1		0	#DIV/0!		1	1		0	#DIV/0!		1
2	1	-0.155844	89	65			2	1	-0.0313402	1.35955	1.27692		2	1	-0.222707	0.314607	0.2		2	1	-0.261411	1.70787	1		2	1	0.580307	0.0449438	0.169231		2	1	-1	0.0224719	0		2	1	-0.14558	1.38202	1.03077		2	1	-0.273469	0.404494	0.230769		2
3	1	-0.0857143	228	192			3	1	-0.379537	1.60965	0.723958		3	1	-0.143976	0.640351	0.479167		3	1	-0.41847	1.84211	0.755208		3	1	-0.387097	0.188596	0.0833333		3	1	-0.754839	0.149123	0.0208333		3	1	-0.425041	2.95614	1.19271		3	1	0.0521571	0.403509	0.447917		3
4	1	0.129594	225	292			4	1	-0.237011	1.89333	1.16781		4	1	0.0357889	0.755556	0.811644		4	1	-0.151009	2.39111	1.7637		4	1	0.381683	0.0444444	0.0993151		4	1	-0.344074	0.133333	0.0650685		4	1	0.111815	2.39111	2.99315		4	1	0.759208	0.12	0.876712		4
5	1	0.00319489	156	157			5	1	-0.111228	2.59615	2.07643		5	1	0.0793949	0.641026	0.751592		5	1	-0.0161202	2.76282	2.67516		5	1	-0.233792	0.0512821	0.0318471		5	1	-0.0597878	0.179487	0.159236		5	1	0.0539372	4.17949	4.65605		5	1	0.432188	0.0833333	0.210191		5
6	1	-0.344828	39	19			6	1	-0.145205	0.564103	0.421053		6	1	-0.357143	0.333333	0.157895		6	1	-0.230986	0.589744	0.368421		6	1	-1	0.025641	0		6	1	-1	0.153846	0		6	1	0.0426735	1.25641	1.36842		6	1	-1	0.102564	0		6
1	2		11	1			1	2		0.181818	1		1	2		0	0		1	2		0	0		1	2		0	1		1	2		0	0		1	2		0	0		1	2		0.0909091	0		1
2	2	0.103448	13	16			2	2	0.625	0.230769	1		2	2	0.00775194	0.307692	0.3125		2	2	0.790164	0.307692	2.625		2	2	-0.103448	0.0769231	0.0625		2	2	#DIV/0!	0	0		2	2	0.747036	0.153846	1.0625		2	2	1	0	0.0625		2
3	2	-0.183879	235	162			3	2	0.0705224	0.846809	0.975309		3	2	0.0118407	0.434043	0.444444		3	2	-0.0767451	1.05106	0.901235		3	2	0.58918	0.0638298	0.246914		3	2	-0.610605	0.0255319	0.00617284		3	2	0.45017	0.748936	1.97531		3	2	0.657264	0.012766	0.0617284		3
4	2	-0.183144	365	252			4	2	0.269304	0.810959	1.40873		4	2	0.298944	0.421918	0.781746		4	2	0.192616	0.967123	1.42857		4	2	0.0351673	0.0739726	0.0793651		4	2	0.31769	0.0246575	0.047619		4	2	0.160638	0.967123	1.3373		4	2	0.269565	0.0410959	0.0714286		4
5	2	0.184549	190	276			5	2	-0.380359	2.52632	1.13406		5	2	-0.343593	1.14211	0.557971		5	2	-0.390652	3.37368	1.47826		5	2	-0.626719	0.0315789	0.00724638		5	2	-0.808468	0.136842	0.0144928		5	2	-0.377829	4.91053	2.21739		5	2	-0.158312	0.189474	0.137681		5
6	2	0.185185	77	112			6	2	0.137274	1.41558	1.86607		6	2	0.108253	0.337662	0.419643		6	2	0.0712401	1.57143	1.8125		6	2	#DIV/0!	0	0		6	2	0.721739	0.012987	0.0803571		6	2	-0.710199	5.53247	0.9375		6	2	-0.518248	0.168831	0.0535714		6
2	3		5	20			2	3		6.2	2.05		2	3		0.6	0.75		2	3		5.2	1		2	3		1	0.4		2	3		0.2	0		2	3		0.8	0.3		2	3		0	0		2
3	3	-0.114551	180	143			3	3	0.203801	0.966667	1.46154		3	3	-0.162627	1.03889	0.748252		3	3	0.21846	1.09444	1.70629		3	3	0.517707	0.111111	0.34965		3	3	0.478102	0.0444444	0.125874		3	3	0.537088	0.966667	3.20979		3	3	0.253264	0.0166667	0.027972		3
4	3	-0.0773067	216	185			4	3	0.18083	1.2037	1.73514		4	3	0.51915	0.236111	0.745946		4	3	0.186053	1.17593	1.71351		4	3	0.333676	0.0324074	0.0648649		4	3	-0.207178	0.0740741	0.0486486		4	3	0.111986	1.85185	2.31892		4	3	0.489655	0.037037	0.108108		4
5	3	0.0338983	114	122			5	3	0.110923	0.754386	0.942623		5	3	-0.242973	0.982456	0.598361		5	3	-0.141811	1.21053	0.909836		5	3	-1	0.0175439	0		5	3	-1	0.00877193	0		5	3	0.492512	0.833333	2.45082		5	3	0.84788	0.00877193	0.106557		5
6	3	0.102362	57	70			6	3	-0.315184	2.57895	1.34286		6	3	0.267495	0.280702	0.485714		6	3	-0.240035	3.33333	2.04286		6	3	#DIV/0!	0	0		6	3	-0.42132	0.0701754	0.0285714		6	3	0.52104	1.75439	5.57143		6	3	0.162856	1.19298	1.65714		6
3	4	0.6	25	100			3	4	0.697161	0.96	5.38		3	4	0.795276	0.52	4.56		3	4	0.863636	0.36	4.92		3	4	1	0	0.41		3	4	1	0	0.03		3	4	0.917808	0.12	2.8		3	4	1	0	0.23		3
4	4	0.167539	159	223			4	4	-0.059718	1.13208	1.00448		4	4	-0.100506	0.257862	0.210762		4	4	-0.0632801	1.30818	1.15247		4	4	1	0	0.0044843		4	4	-0.167539	0.0125786	0.00896861		4	4	-0.0155824	1.92453	1.86547		4	4	0.593622	0.0125786	0.0493274		4
5	4	0	22	22			5	4	-0.513514	2.54545	0.818182		5	4	-0.529412	0.590909	0.181818		5	4	-0.829787	1.95455	0.181818		5	4	#DIV/0!	0	0		5	4	-1	0.136364	0		5	4	-0.95	1.77273	0.0454545		5	4	#DIV/0!	0	0		5
2	5	0.415385	19	46			2	5	-0.710904	1.15789	0.195652		2	5	-0.757962	0.315789	0.0434783		2	5	-0.657658	0.105263	0.0217391		2	5	-1	0.0526316	0		2	5	#DIV/0!	0	0		2	5	-0.349633	6.63158	3.19565		2	5	-1	0.0526316	0		2
3	5	0.25	60	100			3	5	0.148936	0.533333	0.72		3	5	0.365672	0.283333	0.61		3	5	-0.392405	0.183333	0.08		3	5	1	0	0.04		3	5	-1	0.0166667	0		3	5	-0.0842541	2.61667	2.21		3	5	1	0	0.01		3
4	5	-0.207547	128	84			4	5	0.742875	0.226562	1.53571		4	5	0.796006	0.0703125	0.619048		4	5	0.674419	0.25	1.28571		4	5	1	0	0.0119048		4	5	1	0	0.0119048		4	5	0.207547	0.15625	0.238095		4	5	0.505882	0.0078125	0.0238095		4
1	6			8			1	6		#DIV/0!	0		1	6		#DIV/0!	1.5		1	6		#DIV/0!	0		1	6		#DIV/0!	0.625		1	6		#DIV/0!	0		1	6		#DIV/0!	0.125		1	6		#DIV/0!	0		1
2	6	0.113636	39	49			2	6	0.593884	0.74359	2.91837		2	6	0.493617	0.435897	1.28571		2	6	0.704597	0.410256	2.36735		2	6	-0.430657	0.153846	0.0612245		2	6	1	0	0.0612245		2	6	0.587771	1.4359	5.53061		2	6	-1	0.025641	0		2
3	6	0.103448	104	128			3	6	-0.0703576	0.557692	0.484375		3	6	0.35743	0.336538	0.710938		3	6	0.0157938	0.355769	0.367188		3	6	0.0985915	0.0192308	0.0234375		3	6	0.238095	0.00961538	0.015625		3	6	0.404588	1.69231	3.99219		3	6	1	0	0.015625		3
4	6	-0.0943396	29	24			4	6	0.908861	0.103448	2.16667		4	6	0.801242	0.0689655	0.625		4	6	0.8125	0.103448	1		4	6	#DIV/0!	0	0		4	6	#DIV/0!	0	0		4	6	0.831579	0.0689655	0.75		4	6	#DIV/0!	0	0		4
1	7			6			1	7		#DIV/0!	0		1	7		#DIV/0!	0		1	7		#DIV/0!	0		1	7		#DIV/0!	0		1	7		#DIV/0!	0		1	7		#DIV/0!	1		1	7		#DIV/0!	0		1
2	7	0.583333	10	38			2	7	-0.256198	0.4	0.236842		2	7	1	0	0.473684		2	7	#DIV/0!	0	0		2	7	#DIV/0!	0	0		2	7	1	0	0.0263158		2	7	-0.27468	22.8	12.9737		2	7	-0.310345	0.1	0.0526316		2
3	7	-0.0847458	96	81			3	7	0.534529	0.90625	2.98765		3	7	0.659425	0.46875	2.28395		3	7	0.00787402	0.145833	0.148148		3	7	0.22488	0.03125	0.0493827		3	7	-0.542857	0.0416667	0.0123457		3	7	0.219469	8.05208	12.5802		3	7	0.560976	0.0208333	0.0740741		3
1	8			1			1	8		#DIV/0!	0		1	8		#DIV/0!	0		1	8		#DIV/0!	0		1	8		#DIV/0!	0		1	8		#DIV/0!	0		1	8		#DIV/0!	43		1	8		#DIV/0!	0		1
2	8	0	22	22			2	8	0	0.863636	0.863636		2	8	-0.272727	0.636364	0.363636		2	8	-1	0.0909091	0		2	8	#DIV/0!	0	0		2	8	#DIV/0!	0	0		2	8	0	1.31818	1.31818		2	8	0.6	0.0454545	0.181818		2
3	8	-0.3	130	70			3	8	-0.178947	0.369231	0.257143		3	8	0.50565	0.192308	0.585714		3	8	-0.483444	0.123077	0.0428571		3	8	0.3	0.00769231	0.0142857		3	8	-0.711111	0.0846154	0.0142857		3	8	0.0757946	2.7	3.14286		3	8	-1	0.0153846	0		3
4	8		20	7			4	8		0.85	5.71429		4	8		0.45	4.42857		4	8		0.2	2.14286		4	8		0	0		4	8		0.1	0.285714		4	8		0.3	0		4	8		0	0		4
2	9			5			2	9		#DIV/0!	0.6		2	9		#DIV/0!	0		2	9		#DIV/0!	0		2	9		#DIV/0!	0		2	9		#DIV/0!	0		2	9		#DIV/0!	0.2		2	9		#DIV/0!	0		2
3	9		2	6			3	9		0	0		3	9		0	1.33333		3	9		0	0		3	9		0	0		3	9		0	0		3	9		0	0		3	9		0	0		3
3	10		1	2			3	10		0	0		3	10		0	0		3	10		0	0		3	10		0	0		3	10		0	0		3	10		0	0		3	10		0	0		3
[truncated: 49 more columns]
